# Supplementary material for: Fatty acid profiles and their distribution patterns in microalgae: a comprehensive analysis of more than 2000 strains from the SAG culture collection
Source: BMC Plant Biol. 2011 Sep 6;11:124. doi: 10.1186/1471-2229-11-124 (PMC3175173; doi:10.1186/1471-2229-11-124)
Supplement: Additional file 2 — Reduced FAME database for statistical analyses. The database contains information about clade, phylum, class, genus and species identification (1st to 5th column) as well as SAG strain number (6th column) and the amount of the different substances given as relative proportion (following columns). [file 1471-2229-11-124-S2.XLSX]

## Sheet: reduced db for statistics
							14:0	12-methyl-14:0	13-methyl-14:0	14:1 (7Z)	14:1 (9Z)	14-methyl-15:0	15:1(10Z)	15:2	16:0	16:1 (3E)	16:1 (6Z)/16:1 (5Z)	16:1 (7Z)	16:1 (8Z)	16:1 (9Z)	16:1(11Z)	14-methyl-16:0	15-methyl-16:0	16:2 (7Z,10Z)	16:2(9Z,12Z)	16:3 (4Z,7Z,10Z)	17:0/16:3(6Z,9Z,12Z)	16:3 (7Z,10Z,13Z)	17:1(9Z)/16:4 (4Z,7Z,11Z,13Z)	16:4 (6Z,9Z,12Z,15Z)	3,7,11,15-tetramethyl-hexadecanoate	17:1 (10Z)	16/15-methyl-17:0	(8Z,11Z)-heptadeca-8,11-dienal	17:2 (9Z,12Z)	17:3 ?	18:0	2,3,4,5-tetramethyl-3-hexen	18:1 (9E)	18:1 (9Z)	18:1 (11Z)	18:2 (6Z,9Z)	18:2 (8Z, xZ)	18:2 (9E,12E)	18:2( 9Z,12Z)	18:2 (11Z,14Z)	18:2 (9Z,14Z)	18:3 (5Z,9Z,12Z)	18:3 (6Z, 9Z, 12Z)
CLADE	PHYLUM	CLASS	GENUS	SPECIES	STRAIN_NUMBER		1	2	3	4	5	6	7	8	9	10	11	12	13	14	15	16	17	18	19	20	21	22	23	24	25	26	27	28	29	30	31	33	34	35	36	37	38	39	40	41	42	43	44
Chromalveolates	Cryptophyta	Cryptophyceae	Chilomonas	paramecium	977-2a	1	0	14.5	0	0	0	0	0	0	0	0	0	0	0	0	0	0	0	0	0	0	0	0	0	0	0	0	0	0	0	0	0	0	0	0	0	0	0	0	0	0	0	0	0
Chromalveolates	Cryptophyta	Cryptophyceae	Chilomonas	sp.	977-2b	2	0	0	0	0	0	0	0	0	23.1537	0	0	0	0	0	0	0	0	0	0	0	0	0	0	0	0	0	0	0	0	0	0	0	0	3.39321	4.19162	0	0	0	6.78643	0	0	0	0
Chromalveolates	Cryptophyta	Cryptophyceae	Cryptomonas	baltica	18.80	3	0	0	0	0	0	0	0	0	15.5767	0	0	0	0	0	0	0	0	0	0	0	0	0	0	0	0	0	0	0	0	0	0	0	0	0	17.0036	0	0	0	0	0	0	0	0
Chromalveolates	Cryptophyta	Cryptophyceae	Cryptomonas	ovata	979-3	4	0	0	0	0	0	0	0	0	37.963	0	0	0	0	0	0	0	0	0	0	0	0	0	0	0	0	0	0	0	0	0	3.96825	0	0	1.85185	0	0	0	0	4.2328	0	0	0	0
Chromalveolates	Cryptophyta	Cryptophyceae	Cryptomonas	phaseolus	2013	5	0	0	0	0	0	0	0	0	0	0	0	0	0	0	0	0	0	0	0	0	0	0	0	0	0	0	0	0	0	0	0	0	0	0	0	0	0	0	0	0	0	0	0
Chromalveolates	Cryptophyta	Cryptophyceae	Cryptomonas	sp.	19.80	6	1.4531	0	0	0	0	0	0	0	24.1744	0	0	0	0	1.4531	0	0	0	0	0	0	0	0	3.17041	0	0	0	0	0	0	0	3.03831	0	0	5.15192	1.71731	0	0	0	11.3606	0	0	0	0
Chromalveolates	Cryptophyta	Cryptophyceae	Pyrenomonas	salina	2002	1073	16.2025	0	0	0	0	0	0	0	20.8861	0	0	0	0	1.51899	0	0	0	0	0	0	3.79747	0	1.77215	4.93671	0	0	0	0	0	0	4.93671	0	0	2.40506	6.07595	0	0	0	0	0	0	0	0
Chromalveolates	Cryptophyta	Cryptophyceae	Pyrenomonas	helgolandii	28.87	1074	9.32704	0	0	0	0	0	0	0	12.5148	0	0	0	0	1.88902	0	0	0	0	0	0	0	0	1.06257	1.2987	0	0	0	0	0	0	2.5974	0	0	5.78512	8.50059	0	0	0	10.6257	0	0	1.41677	0
Chromalveolates	Dinophyta	Dinophyceae	Amphidinium	carterae	37.80	7	3.66089	0	0	0	0	0	0	0	33.1407	0	0	0	0	0	0	0	0	0	0	0	0	0	0	0	0	0	0	0	0	0	2.60116	0	0	16.9557	17.2447	0	0	0	0	0	0	0	0
Chromalveolates	Dinophyta	Dinophyceae	Amphidinium	hoefleri	35.80	8	0	0	0	0	0	0	0	0	14.1858	0	0	0	0	0	0	0	0	0	0	0	0	0	0	0	0	0	0	0	0	0	0	0	0	7.99201	28.6713	0	0	0	0	0	0	0	0
Chromalveolates	Dinophyta	Dinophyceae	Amphidinium	klebsii	36.80	9	0	0	0	0	0	0	0	0	13.1	0	0	0	0	0	0	0	0	0	0	0	0	0	0	0	0	0	0	0	0	0	0	0	0	0	20.9	0	0	0	0	0	0	0	0
Chromalveolates	Dinophyta	Dinophyceae	Ceratium	horridum	Cer	10	6.8	0	0	0	0	0	0	0	34.4	0	0	0	0	4.6	0	0	0	0	0	0	0	0	0	6.6	0	0	0	0	0	0	0	0	0	0	2	0	0	0	0	0	0	0	0
Chromalveolates	Dinophyta	Dinophyceae	Cystodinium	sp.	59.87	11	0	0	0	0	0	0	0	0	13.1687	0	0	0	0	0	0	0	0	0	0	0	0	0	0	0	0	0	0	0	0	0	0	0	0	5.96708	0	0	0	0	15.535	0	0	5.45267	0
Chromalveolates	Dinophyta	Dinophyceae	Glenodinium	foliaceum	38.80	12	0	0	0	0	0	0	0	0	18.981	0	0	0	0	10.4895	0	0	0	0	0	0	9.19081	0	0	0	0	0	0	0	0	0	0	0	0	0	0	0	0	0	0	0	0	0	0
Chromalveolates	Dinophyta	Dinophyceae	Lingulodinium	polyedrum	Lin	13	1.18662	0	0	0	0	0	0	0	16.2891	0	0	0	0	0.431499	0	0	0	0	0	0	0	0	0	0	0	0	0	0	0	0	0.323625	0	0	1.07875	0.970874	0	0	0	2.91262	0.21575	0	0	0
Chromalveolates	Dinophyta	Dinophyceae	Oxyrrhis	marina	21.89	14	0	0	0	0	0	0	0	0	33.7079	0	0	0	0	0	0	0	0	1.1236	0	0	0	3.21027	18.2986	0	0	0	0	0	0	0	2.08668	0	0	15.5698	4.49438	0	0	0	11.878	0	0	2.56822	0
Chromalveolates	Dinophyta	Dinophyceae	Peridinium	sp.	2017	15	0	0	0	0	0	0	0	0	16.9	0	0	0	0	0	0	0	0	0	0	0	0	0	0	0	0	0	0	0	0	0	0	0	0	42.3	0	0	0	0	0	0	0	0	0
Chromalveolates	Dinophyta	Dinophyceae	Prorocentrum	micans	2018	16	0	0	0	0	0	0	0	0	0	0	0	0	0	0	0	0	0	0	0	0	0	0	0	0	0	0	0	0	0	0	0	0	0	0	0	0	0	0	0	0	0	0	0
Chromalveolates	Dinophyta	Dinophyceae	Prorocentrum	cassubicum	40.80	17	0	0	0	0	0	0	0	0	12.9129	0	0	0	0	0	0	0	0	0	0	0	0	0	0	0	0	0	0	0	0	0	0	0	0	0	12.9129	0	0	0	0	0	0	0	0
Chromalveolates	Dinophyta	Dinophyceae	Pyrocystis	lunula	2014	18	0	0	0	0	0	0	0	0	0	0	0	0	0	0	0	0	0	0	0	0	0	0	0	0	0	0	0	0	0	0	0	0	0	0	0	0	0	0	0	0	0	0	0
Chromalveolates	Haptophyta	Haptophyceae	Apistonema	sp.	126.79	19	0	0	0	0	0	0	0	0	15.3684	0	0	0	0	3.05263	0.842105	0	0	0	1.57895	0	0	0	1.15789	0	0	0	0	0	0	0	1.05263	0	0	13.3684	3.89474	0	0	0	10.9474	0	0	6.42105	0
Chromalveolates	Haptophyta	Haptophyceae	Coccolithophora	sp.	912-1	20	0	0	0	0	0	0	0	0	16.2611	0	0	0	0	2.10177	0	0	0	0	1.43805	0	0	0	0.995575	0	0	0	0	0	0	0	1.32743	0	0	2.76549	5.53097	0	0	0	3.65044	0	0	0	0
Chromalveolates	Haptophyta	Haptophyceae	Corcontochrysis	noctivaga	5.83	21	0	0	0	0	0	0	0	0	6.70671	0	0	0	0	29.1291	0	0	0	0	0	0	0	0	0	0	0	0	0	0	0	0	0	0	0	0	0	0	0	0	0	0	0	0	0
Chromalveolates	Haptophyta	Haptophyceae	Cricosphaera	carterae	944-1	22	0	0	0	0	0	0	0	0	13.3333	0	0	0	0	0	0	0	0	0	0	0	0	0	0	0	0	0	0	0	0	0	0	0	0	0	0	0	0	0	0	0	0	0	0
Chromalveolates	Haptophyta	Haptophyceae	Emiliana	huxleyi	33.90	23	11.4607	0	0	0	0	0	0	0	6.29213	0	0	0	0	0	0	0	0	0	0	0	0	0	0	0	0	0	0	0	0	0	6.62921	0	0	12.1348	13.7079	0	0	0	0	0	0	0	0
Chromalveolates	Haptophyta	Haptophyceae	Isochrysis	sp.	927-2	24	12.1924	0	0	0	0	0	0	0	15.2125	0	0	1.78971	0	2.90828	0	0	0	0	0	0	0	0	0	0	0	0	0	0	0	0	0	0	0	15.2125	8.05369	0	0	0	1.78971	0	0	0	0
Chromalveolates	Haptophyta	Haptophyceae	Isochrysis	galbana	13.92	1064	10.6806	0	0	0	0	0	0	0	9.84293	0	0	0	0	0	0	0	0	1.67539	0	0	0	0	0	0	0	0	0	0	0	0	7.01571	0	0	7.74869	1.98953	0	0	0	2.72251	0	0	0	0
Chromalveolates	Haptophyta	Haptophyceae	Olisthodiscus	luteus	46.89	25	0	0	0	0	0	0	0	0	7.48299	0	0	0	0	0	0	0	0	0	0	0	0	0	6.34921	0	0	0	0	0	0	0	0	0	0	0	0	0	0	0	0	0	0	0	0
Chromalveolates	Haptophyta	Haptophyceae	Pavlova	lutheri	926-1	26	9.6473	0	0	0	0	0	0	0	19.0871	0	0	0	0	25	0	0	0	0	0	0	0	0	0	0	0	0	0	0	0	0	0	0	0	1.55602	3.3195	0	0	0	0.518672	0	0	0	0
Chromalveolates	Haptophyta	Haptophyceae	Prymnesium	parvum	127.79	27	17.4312	0	0	0	0	0	0	0	5.9633	0	0	0	0	0.573394	1.26147	0	0	0	0	0	0	0	0	0	0	0	0	0	0	0	0	0	0	3.7844	0.458716	0	0	0	2.75229	0	0	0	0
Chromalveolates	Haptophyta	Haptophyceae	Prymnesium	saltans	18.97	28	18.6935	0	0	0	0	0	0	0	6.73367	0	0	0	0	1.90955	1.20603	0	0	0	1.40704	0	0	0	0	0	0	0	0	0	0	0	0	1.30653	1.30653	5.52764	7.33668	0	0	0	3.9196	0	0	0	0
Chromalveolates	Haptophyta	Haptophyceae	Ruttnera	spectabilis	128.79	29	10.1911	0	0	0	0	0	0	0	5.73248	0	0	0	0	4.14013	0	0	0	0	0	0	0	0	0	0	0	0	0	0	0	0	0	0	0	18.3652	0	0	0	0	4.4586	0	0	0	0
Chromalveolates	Heterokontophyta	Bacillariophyceae	Amphiprora	paludosa	15.83	30	24.2152	0	0	0	0	0	0	0	7.84753	0	0	0	0	11.7713	0	0	0	0	0	0	0	0	0	0	0	0	0	0	0	0	0	0	0	0	0	0	0	0	0	0	0	0	0
Chromalveolates	Heterokontophyta	Bacillariophyceae	Asterionella	formosa	8.95	31	0	0	0	0	0	0	0	0	0	0	0	81.6109	0	0	0	0	0	0	0	0	0	0	0	0	0	0	0	0	0	0	0	0	0	5.77508	0	0	0	0	0	0	0	0	0
Chromalveolates	Heterokontophyta	Bacillariophyceae	Cyclotella	meneghiniana	1020-1a	32	2.87179	0	0	0	0	0	0	0	13.0256	0	0	0	0	31.0769	0	0	0	1.74359	1.64103	0	13.7436	0	1.33333	0	0	0	0	0	0	0	0	0	0	0	0	0	0	0	0	0	0	0	0
Chromalveolates	Heterokontophyta	Bacillariophyceae	Gomphonema	parvulum	1032-1	33	0	0	0	0	0	0	0	0	35.9763	0	0	0	0	31.1243	0	0	0	0	0	0	0	0	0	0	0	0	0	0	0	0	0	0	0	0	0	0	0	0	0	0	0	0	0
Chromalveolates	Heterokontophyta	Bacillariophyceae	Navicula	pelliculosa	1050-3	34	0	0	0	0	0	0	0	0	15.5	0	0	0	0	50.2	0	0	0	0	0	0	8.2	0	0	0	0	0	0	0	0	0	0	0	0	0	0	0	0	0	3.2	0	0	0	0
Chromalveolates	Heterokontophyta	Bacillariophyceae	Navicula	salinicola	40.96	35	3.57675	0	0	0	0	0	0	0	30.4024	0	0	0	0	30.4024	0	0	0	0	0	0	0	0	0	0	0	0	0	0	0	0	0	0	0	0	0	0	0	0	0	0	0	0	0
Chromalveolates	Heterokontophyta	Bacillariophyceae	Nitzschia	curvilineata	48.91	36	0	0	0	0	0	0	0	0	8.01249	0	0	0	0	46.0978	0	0	0	0	0	0	0	0	0	0	0	0	0	0	0	0	0	0	0	0	0	0	0	0	0	0	0	0	0
Chromalveolates	Heterokontophyta	Bacillariophyceae	Nitzschia	frustulum	1052-2	37	0	0	0	0	0	0	0	0	47.7157	0	0	0	0	22.9695	0	0	0	0	0	0	0	0	0	0	0	0	0	0	0	0	0	0	0	0	0	0	0	0	0	0	0	0	0
Chromalveolates	Heterokontophyta	Bacillariophyceae	Nitzschia	palea	1052-3a	38	26.0626	0	0	0	0	0	0	0	24.4966	0	0	0	0	27.1812	0	0	0	0	0	0	0	0	0	0	0	0	0	0	0	0	0	0	0	0	0	0	0	0	0	0	0	0	0
Chromalveolates	Heterokontophyta	Bacillariophyceae	Phaeodactylum	tricornutum	1090-1a	39	4.36548	0	0	0	0	0	0	0	8.52792	0	0	0	0	41.6244	0	0	0	1.3198	0	0	3.75635	0	0.406091	0	0	0	0	0	0	0	0.406091	0	0	8.12183	5.48223	0	0	0	1.01523	0	0	0	0.71066
Chromalveolates	Heterokontophyta	Bacillariophyceae	Skeletonema	costatum	19.99	40	0	0	0	0	0	0	0	0	0	0	0	28.1828	0	0	0	0	0	10.3373	9.358	0	0	0	0	0	0	0	0	0	0	0	0	0	0	0	0	0	0	0	0	0	0	0	0
Chromalveolates	Heterokontophyta	Bacillariophyceae	Skeletonema	subsalsum	8.94	41	1.0989	0	0	0	0	0	0	0	21.5385	0	0	0	0	57.033	0	0	0	0	0	0	0	0	0	0	0	0	0	0	0	0	0	0	0	1.42857	1.97802	0	0	0	0	0	0	0	0
Chromalveolates	Heterokontophyta	Bacillariophyceae	Stephanodiscus	minutulus	49.91	42	6.71563	0	0	0	0	0	0	0	22.4554	0	0	0	0	13.4313	0	0	0	0	0	0	0	0	0	0	0	0	0	0	0	0	0	0	0	0	0	0	0	0	0	0	0	0	0
Chromalveolates	Heterokontophyta	Bacillariophyceae	Thalassiosira	pseudonana	1020-1b	43	0	0	0	0	0	0	0	0	4.53586	0	0	0	0	11.1814	0	0	0	0	0	0	0	0	0	0	0	0	0	0	0	0	0	0	0	0	6.96203	0	0	0	0	0	0	0	0
Chromalveolates	Heterokontophyta	Bacillariophyceae	Thalassiosira	weisflogii	122.79	44	4.5	0	0	0	0	0	0	0	18.8	0	0	0	0	20.8	0	0	0	0	0	0	0	0	0	0	0	0	0	0	0	0	0	0	0	0	7.2	0	0	0	0	0	0	0	0
Chromalveolates	Heterokontophyta	Chrysophyceae	Anthophysa	vegetans	35.84	45	0	0	0	0	0	0	0	0	57.4118	0	0	0	0	0	0	0	0	0	0	0	0	0	0	0	0	0	0	0	0	0	0	0	0	42.5882	0	0	0	0	0	0	0	0	0
Chromalveolates	Heterokontophyta	Chrysophyceae	Chlamydomyxa	montana	36.96	46	3.1665	0	0	0	0	0	0	0	13.2789	0	0	0	0	0	0	0	0	0	0	0	0	0	0	0	0	0	0	0	0	0	11.5424	0	0	5.61798	0	0	0	0	7.76302	0	0	0	0
Chromalveolates	Heterokontophyta	Chrysophyceae	Chromulina .	sp.	17.97	47	14.5791	0	0	0	0	0	0	0	4.92813	0	0	0	0	0	0	0	0	0	0	0	0	0	0	0	0	0	0	0	0	0	1.43737	0	0	2.56674	0	0	0	0	2.97741	0	0	0	1.64271
Chromalveolates	Heterokontophyta	Chrysophyceae	Chrysonebula	flava	13.97	48	5.09491	0	0	0	0	0	0	0	12.3876	0	0	0	0	0	3.7962	0	0	0	0	0	0	0	0	0	0	0	0	0	0	0	0	0	0	0	13.3866	0	0	0	11.5884	0	0	0	7.69231
Chromalveolates	Heterokontophyta	Chrysophyceae	Ochromonas	danica	933-7	49	0	0	0	0	0	0	0	0	0	0	0	0	0	0	0	0	0	0	0	0	0	0	0	0	0	0	0	0	0	0	0	0	0	0	0	0	0	0	0	0	0	0	0
Chromalveolates	Heterokontophyta	Chrysophyceae	Poterioochromonas	malhamensis	933-1c	50	0	0	0	0	0	0	0	0	0	0	0	0	0	0	0	0	0	0	0	0	0	0	0	0	0	0	0	0	0	0	0	0	0	0	0	0	0	0	0	0	0	0	0
Chromalveolates	Heterokontophyta	Eustigmatophyceae	Ellipsoidion	parvum	40.86	51	0	0	0	0	0	0	2.7027	0	11.7464	0	0	0	0	0	0	0	0	0	0	0	0	12.474	1.35135	0	0	0	0	0	0	0	0	0	0	1.4553	0	0	0	0	16.736	0	0	0	0
Chromalveolates	Heterokontophyta	Eustigmatophyceae	Ellipsoidion	solitare	41.88	52	0	0	0	0	0	0	0	0	32.1	0	0	0	0	6	0	0	0	0	0	0	0	0	0	0	0	0	0	0	0	0	0	0	0	0	0	0	0	0	0	0	0	0	0
Chromalveolates	Heterokontophyta	Eustigmatophyceae	Eustigmatos	magnus	36.89	53	0	0	0	0	0	0	9.1	0	8.7	0	0	0	0	21.9	0	0	0	0	0	0	0	0	0	0	0	0	0	0	0	0	0	0	0	0	0	0	0	0	0	0	0	0	0
Chromalveolates	Heterokontophyta	Eustigmatophyceae	Eustigmatos	polyphem	38.84	54	0	0	0	0	0	0	0	0	13.9	0	0	0	0	31.4	0	0	0	0	0	0	0	0	0	0	0	0	0	0	0	0	0	0	0	0	0	0	0	0	0	0	0	0	0
Chromalveolates	Heterokontophyta	Eustigmatophyceae	Eustigmatos	vischeri	860-1	55	0	0	0	0	0	0	0	0	11.1	0	0	0	0	28.8	0	0	0	0	0	0	0	0	0	0	0	0	0	0	0	0	0	0	0	0	0	0	0	0	0	0	0	0	0
Chromalveolates	Heterokontophyta	Eustigmatophyceae	Goniochloris	sculpta	29.96	56	0	0	0	0	0	0	0	0	0	0	0	0	0	0	0	0	0	0	8.09191	0	0	0	0	0	0	0	0	0	0	0	0	0	0	12.4875	23.3766	0	0	0	0	0	0	0	0
Chromalveolates	Heterokontophyta	Eustigmatophyceae	Monodopsis	subterranea	848-1	57	0	0	0	0	0	0	0	0	17.8821	0	0	0	0	19.3806	0	0	0	0	0	0	0	0	0	0	0	0	0	0	0	0	0	0	0	6.49351	0	0	0	0	0	0	0	0	0
Chromalveolates	Heterokontophyta	Eustigmatophyceae	Nannochloropsis	gaditana	12.99	58	0	0	0	0	0	0	0	0	14.8454	0	0	0	0	29.2784	0	0	0	0	0	0	0	0	0.927835	0	0	0	0	0	0	0	0	0	0	5.05155	0	0	0	0	0	0	0	0	0
Chromalveolates	Heterokontophyta	Eustigmatophyceae	Nannochloropsis	oculata	38.85	59	0	0	0	0	0	0	0	0	8.50851	0	0	0	0	13.013	0	0	0	0	0	0	0	0	0	0	0	0	0	0	0	0	0	0	0	0	0	0	0	0	0	0	0	0	0
Chromalveolates	Heterokontophyta	Eustigmatophyceae	Nannochloropsis	salina	40.85	60	0	0	0	0	0	0	4	0	10.7	0	0	0	0	18.6	0	0	0	0	0	0	0	0	0	0	0	0	0	0	0	0	0	0	0	3.9	0	0	0	0	0	0	0	0	0
Chromalveolates	Heterokontophyta	Eustigmatophyceae	Nannochloropsis	limnetica	18.99	61	5.41625	0	0	0	0	0	0	0	24.674	0	0	0	0	35.005	0	0	0	0	0	0	0	0	0.702106	0	0	0	0	0	0	0	0	0	0	0.702106	11.6349	0	0	0	4.11234	0	0	0	0.300903
Chromalveolates	Heterokontophyta	Eustigmatophyceae	Pseudopedinella	elastica	43.88	62	0	0	0	0	0	0	0	0	0	0	0	0	0	0	0	0	0	0	0	0	0	0	0	0	0	0	0	0	0	0	0	0	0	0	28.4715	0	0	0	0	0	0	0	0
Chromalveolates	Heterokontophyta	Eustigmatophyceae	Pseudostaurastrum	enorme	11.85	63	0	0	0	0	0	0	0	0	16.4	0	0	0	0	18.1	0	0	0	0	0	0	0	0	0	0	0	0	0	0	0	0	0	0	0	0	16.4	0	0	0	0	0	0	0	0
Chromalveolates	Heterokontophyta	Eustigmatophyceae	Pseudostaurastrum	limneticum	14.94	64	0	0	0	0	0	0	0	0	8.10811	0	0	0	0	0	0	0	0	0	0	0	0	0	0	0	0	0	0	0	0	0	0	0	0	0	0	0	0	0	12.8128	0	0	0	0
Chromalveolates	Heterokontophyta	Eustigmatophyceae	Vischeria	helvetica	876-1	65	0	0	0	0	0	0	4.2957	0	8.79121	0	0	0	0	27.8721	0	0	0	0	0	0	0	0	0	0	0	0	0	0	0	0	0	0	0	3.7962	0	0	0	0	0	0	0	0	0
Chromalveolates	Heterokontophyta	Eustigmatophyceae	Vischeria	punctata	887-1	66	0	0	0	0	0	0	4.7952	0	8.59141	0	0	0	0	33.8661	0	0	0	0	0	0	0	0	0	0	0	0	0	0	0	0	0	0	0	5.19481	0	0	0	0	0	0	0	0	0
Chromalveolates	Heterokontophyta	Eustigmatophyceae	Vischeria	stellata	887-2	67	0	0	0	0	0	0	0	0	8.41683	0	0	0	0	43.487	0	0	0	0	0	0	0	0	0	0	0	0	0	0	0	0	0	0	0	10.02	0	0	0	0	0	0	0	0	0
Chromalveolates	Heterokontophyta	Phaeophyceae	Asterocladon	lobatum	27.97	68	0	0	0	0	0	0	0	0	23.6458	0	0	0	0	0	0	0	0	0	0	0	0	0	0	0	0	0	0	0	0	0	4.16667	0	0	13.3333	2.8125	0	0	0	18.5417	0	0	0	0
Chromalveolates	Heterokontophyta	Phaeophyceae	Bodanella	lauterborni	123.79	69	0	0	0	0	0	0	0	0	17	0	0	0	0	0	0	0	0	0	0	0	0	0	0	0	0	0	0	0	0	0	0	0	0	15.6	0	0	0	0	17.1	0	0	0	0
Chromalveolates	Heterokontophyta	Phaeophyceae	Dictyota	dichotoma	208.80	70	7.50268	0	0	0	0	0	0	0	14.791	0	0	0	0	0	7.3955	0	0	0	0	0	0	0	0	0	0	0	0	0	0	0	17.2562	0	0	7.28832	0	0	0	0	0	0	0	0	0
Chromalveolates	Heterokontophyta	Phaeophyceae	Ectocarpus	siliculosus	63.81	71	0	0	0	0	0	0	0	0	14.8851	0	0	0	0	0	0	0	0	0	0	0	0	0	0	0	0	0	0	0	0	0	15.4845	0	0	0	0	0	0	0	5.79421	0	0	0	0
Chromalveolates	Heterokontophyta	Phaeophyceae	Halopteris	filicina	10.96	72	4.1041	0	0	0	0	0	0	0	23.5235	0	0	0	0	0	0	0	0	0	0	0	0	0	0	0	0	0	0	0	0	0	12.012	0	0	4.004	0	0	0	0	30.8308	0	0	0	0
Chromalveolates	Heterokontophyta	Phaeophyceae	Halopteris	scoparia	211.80	73	0	0	0	0	0	0	0	0	0	0	0	0	0	38.1503	0	0	0	0	0	0	0	0	0	0	0	0	0	0	0	0	0	0	0	10.8671	0	0	0	0	0	0	0	0	15.2601
Chromalveolates	Heterokontophyta	Phaeothamniophyceae	Phaeobotrys	solitaria	15.95	74	12.4368	0	0	0	0	0	0	0	20.9302	0	0	0	0	35.5915	0	0	0	0	1.71891	0	0	0	0	0	0	0	0	0	0	0	0	0	0	2.12336	0	0	0	0	1.71891	0	0	0	0
Chromalveolates	Heterokontophyta	Phaeothamniophyceae	Phaeothamnion	confervicola	119.79	75	0	0	0	0	0	0	0	0	20.2621	0	0	0	0	2.11694	0	0	0	0	0	0	0	0	0.705645	0	0	0	0	0	0	0	0	0	0	24.496	0	0	0	0	20.7661	0	0	0	1.20968
Chromalveolates	Heterokontophyta	Raphidophyceae	Heterosigma	akashiwo	21.86	76	6.01427	0	0	0	0	0	0	0	36.3914	0	0	0	0	7.03364	4.48522	0	0	3.66972	0	0	0	0	0	0	0	0	0	0	0	0	0	0	0	0	0	0	0	0	4.07747	0	0	0	0
Chromalveolates	Heterokontophyta	Raphidophyceae	Vacuolaria	virescens	1195-1	77	2.32804	0	0	0	0	0	0	0	12.8042	0	0	0	0	6.77249	0	0	0	0	4.44444	0	0	2.96296	0	0	0	0	0	0	0	0	0	0	0	0	0	0	0	0	3.80952	0	0	0	2.53968
Chromalveolates	Heterokontophyta	Synurophyceae	Mallomonas	akrokomus	54.88	78	0	0	0	0	0	0	0	0	0	0	0	0	0	0	0	0	0	0	0	0	0	0	0	0	0	0	0	0	0	0	0	0	0	0	0	0	0	0	0	0	0	0	0
Chromalveolates	Heterokontophyta	Synurophyceae	Mallomonas	tonsurata	28.92	79	0	0	0	0	0	0	0	0	0	0	0	0	0	0	0	0	0	0	0	0	0	0	0	0	0	0	0	0	0	0	0	0	0	0	0	0	0	0	0	0	0	0	0
Chromalveolates	Heterokontophyta	Synurophyceae	Synura	curtispina	29.92	80	0	0	0	0	0	0	0	0	0	0	0	0	0	0	0	0	0	0	0	0	0	0	0	0	0	0	0	0	0	0	0	0	0	0	0	0	0	0	0	0	0	0	0
Chromalveolates	Heterokontophyta	Xanthophyceae	Botrydiopsis	alpina	243.80	81	0	0	0	0	0	0	0	0	12.9386	0	0	0	0	37.6096	1.42544	0	0	1.31579	5.37281	0	0	0	1.20614	0	0	0	0	0	0	0	0	0	1.31579	0	0	0	0	0	2.52193	0	0	0	0.877193
Chromalveolates	Heterokontophyta	Xanthophyceae	Botrydiopsis	callosa	30.83	82	4.55026	0	0	0	0	0	0	0	10.3704	0	0	0	0	32.1693	5.39683	0	0	0	0	0	0	0	0	0	0	0	0	0	0	0	0	0	0	0	6.98413	0	0	0	7.08995	0	0	0	0
Chromalveolates	Heterokontophyta	Xanthophyceae	Botrydiopsis	granulatum	805-4	83	0	0	0	0	0	0	0	0	0	0	0	0	0	16.7019	0	0	0	0	0	0	0	0	0	0	0	0	0	0	0	0	0	0	0	0	0	0	0	0	0	0	0	0	0
Chromalveolates	Heterokontophyta	Xanthophyceae	Botrydiopsis	intercedens	6.83	84	2.46517	0	0	0	0	0	0	0	8.03859	0	0	0	0	50.1608	0.643087	0	0	0.96463	1.39335	0	0	0	0	0	0	0	0	0	0	0	3.9657	0	0	0	0	0	0	0	0	0	0	0	0
Chromalveolates	Heterokontophyta	Xanthophyceae	Botrydiopsis	intercedens	806-3	85	2.0979	0	0	0	0	0	0	0	17.1828	0	0	0	0	43.0569	0	0	0	0	2.1978	0	1.2987	0	0	0	0	0	0	0	0	0	0	0	0	0	0	0	0	0	3.3966	0	0	0	0
Chromalveolates	Heterokontophyta	Xanthophyceae	Botrydiopsis	pyrenoidosa	31.83	86	1.3013	0	0	0	0	0	0	0	19.4194	0	0	0	0	35.8358	0	0	0	0	1.4014	0	0	0	0.3003	0	0	0	0	0	0	0	0	0	0	7.60761	0.3003	0	0	0	7.80781	0	0	0	0.3003
Chromalveolates	Heterokontophyta	Xanthophyceae	Botrydiopsis	sp.	62.94	87	0	0	0	0	0	0	0	0	10.4104	0	0	0	0	11.8118	7.20721	0	0	0	7.20721	0	0	0	0	0	0	0	0	0	0	0	0	0	0	0	0	0	0	0	0	0	0	0	0
Chromalveolates	Heterokontophyta	Xanthophyceae	Botrydium	becherianum	805-1	88	0	0	0	0	0	0	0	0	19.4	0	0	0	0	56	0	0	0	0	0	0	0	0	0	0	0	0	0	0	0	0	0	0	0	0	0	0	0	0	0	0	0	0	0
Chromalveolates	Heterokontophyta	Xanthophyceae	Botrydium	cystosum	805-2	89	8.47269	0	0	0	0	0	0	0	12.1516	0	0	0	0	34.0022	0	0	0	0	4.90524	0	0	0	0	0	0	0	0	0	0	0	0	0	0	0	0	0	0	0	7.80379	0	0	0	0
Chromalveolates	Heterokontophyta	Xanthophyceae	Botrydium	stoloniferum	805-5	90	0.694444	0	0	0	0	0	0	0	9.60648	0	0	0	0	28.0093	3.47222	0	0	18.4028	1.04167	0	0	0	0	0	0	0	0	0	0	0	0.925926	0	0	0	0	0	0	0	0	0	0	0	0.925926
Chromalveolates	Heterokontophyta	Xanthophyceae	Bumilleria	sicula	808-1	91	5.32741	0	0	0	0	0	0	0	8.10211	0	0	0	0	34.1842	2.99667	0	0	1.44284	3.55161	0	0	0	0	0	0	0	0	0	0	0	1.55383	0	0	0.665927	0	0	0	0	0	0	0	0	1.88679
Chromalveolates	Heterokontophyta	Xanthophyceae	Bumilleriopsis	filiformis	809-2	92	5.99401	0	0	0	0	0	0	0	6.89311	0	0	0	0	21.7782	0	0	0	14.0859	0	0	0	0	0	0	0	0	0	0	0	0	0	0	0	0	0	0	0	0	0	0	0	0	0
Chromalveolates	Heterokontophyta	Xanthophyceae	Bumilleriopsis	peterseniana	809-3	93	7.10608	0	0	0	0	0	0	0	8.65088	0	0	0	0	22.2451	0	0	0	0	0	0	4.22245	0	0	0	0	0	0	0	0	0	0	0	0	0	0	0	0	0	0	0	0	0	0
Chromalveolates	Heterokontophyta	Xanthophyceae	Bumilleriopsis	sp.	33.93	94	6.29371	0	0	0	0	0	0	0	10.5894	0	0	0	0	21.5784	0	0	0	0	0	0	0	2.1978	0	0	0	0	0	0	0	0	0	0	0	0	0	0	0	0	0	0	0	0	0
Chromalveolates	Heterokontophyta	Xanthophyceae	Characiopsis	acuta	14.97	95	0	0	0	0	0	0	0	0	14.3226	0	0	0	0	29.0323	0	0	0	0	0	0	0	0	6.06452	0	0	0	0	0	0	0	0	0	0	8.77419	23.3548	0	0	0	0	0	0	0	0
Chromalveolates	Heterokontophyta	Xanthophyceae	Characiopsis	saccata	15.97	96	3.68732	0	0	0	0	0	0	0	4.86726	0	0	0	0	14.6018	0	0	0	0.884956	2.28614	0	0	0	0.884956	0	0	0	0	0	0	0	0	0	0	0	0	0	0	0	1.10619	0	0	0	0
Chromalveolates	Heterokontophyta	Xanthophyceae	Chlorellidium	tetrabotrys	5-90	97	0	0	0	0	0	0	0	0	6.00601	0	0	0	0	15.4154	0	0	0	0	0	0	0	0	0	0	0	0	0	0	0	0	0	0	0	0	9.90991	0	0	0	0	0	0	0	0
Chromalveolates	Heterokontophyta	Xanthophyceae	Chlorellidium	tetrabotrys	811-1	98	0	0	0	0	0	0	0	0	14.8148	0	0	0	0	15.5155	0	0	0	0	5.50551	0	0	0	0	0	0	0	0	0	0	0	0	0	0	0	0	0	0	0	0	0	0	0	0
Chromalveolates	Heterokontophyta	Xanthophyceae	Chloridella	neglecta	48.84	99	0	0	0	0	0	0	0	0	11.0509	0	0	3.14193	0	0	0	0	0	0	0	0	0	5.95883	11.8093	0	0	0	0	0	0	0	0	0	0	14.5179	0	0	0	0	21.0184	0	0	0	0
Chromalveolates	Heterokontophyta	Xanthophyceae	Chloridella	simplex	51.91	100	0	0	0	0	0	0	0	0	14.6293	0	0	0	0	37.2745	0	0	0	0	0	0	0	0	0	0	0	0	0	0	0	0	0	0	0	10.521	0	0	0	0	0	0	0	0	0
Chromalveolates	Heterokontophyta	Xanthophyceae	Chlorobotrys	regularis	36.84	101	0	0	0	0	0	0	0	0	13.3034	0	0	0	0	61.435	12.2571	0	0	0	0	0	0	0	0	0	0	0	0	0	0	0	0	0	0	1.49477	0	0	0	0	0.896861	0	0	0	0
Chromalveolates	Heterokontophyta	Xanthophyceae	Heterococcus	brevicellularis	835-1	102	0	0	0	0	0	0	0	0	18.4211	0	0	0	0	42.8571	10.3383	0	0	0	0	0	0	0	0	0	0	0	0	0	0	0	0	0	0	1.31579	0	0	0	0	3.19549	0	0	0	0
Chromalveolates	Heterokontophyta	Xanthophyceae	Heterococcus	caespitosus	399/372	103	2.24261	0	0	0	0	0	0	0	0	0	0	0	0	39.8573	0	0	0	0	2.75229	0	0	0	0	0	0	0	0	0	0	0	0	0	0	4.58716	0	0	0	0	7.13558	0	0	0	0
Chromalveolates	Heterokontophyta	Xanthophyceae	Heterococcus	chodati	835-2a	104	0	0	0	0	0	0	0	0	8.03571	0	0	0	0	24.4643	0	0	0	0	0	0	0	0	0	0	0	0	0	0	0	0	0	0	0	0	0	0	0	0	6.51786	0	0	0	0
Chromalveolates	Heterokontophyta	Xanthophyceae	Heterococcus	crassulus	835-3	105	0	0	0	0	0	0	0	0	32.2473	0	0	0	0	34.5029	16.792	0	0	0	0	0	0	0	0	0	0	0	0	0	0	0	0	0	0	0	0	0	0	0	0	0	0	0	0
Chromalveolates	Heterokontophyta	Xanthophyceae	Heterococcus	endolithicus	801-140	106	0	0	0	0	0	0	0	0	6.6	0	0	0	0	0	0	0	0	11.9	0	0	0	5.4	0	0	0	0	0	0	0	0	0	0	0	3.4	0	0	0	0	33	0	0	0	0
Chromalveolates	Heterokontophyta	Xanthophyceae	Heterococcus	fuornensis	835-5	107	3.63101	0	0	0	0	0	0	0	6.67321	0	0	0	0	22.8656	2.55152	0	0	2.74779	0	0	0	0	0	0	3.82728	0	0	0	0	0	0	0	0	0	0	0	0	0	0	0	0	0	0
Chromalveolates	Heterokontophyta	Xanthophyceae	Heterococcus	mainxii	835-6	108	0	0	0	0	0	0	0	0	0	0	0	0	0	0	0	0	0	0	0	0	0	0	0	0	0	0	0	0	0	0	0	0	0	0	0	0	0	0	28.3088	0	0	0	0
Chromalveolates	Heterokontophyta	Xanthophyceae	Heterococcus	marietanii	835-7	109	2.13358	0	0	0	0	0	0	0	5.75139	0	0	0	0	18.2746	3.24675	0	0	0	3.24675	0	0	0	0	0	2.41187	0	0	0	0	0	0	0	0	0	0	0	0	0	3.98887	0	0	0	1.11317
Chromalveolates	Heterokontophyta	Xanthophyceae	Heterococcus	moniliformis	835-8	110	0	0	0	0	0	0	0	0	12.0112	0	0	0	0	32.4022	0	0	0	0	0	0	0	0	0	0	0	0	0	0	0	0	0	0	0	0	0	0	0	0	0	0	0	0	0
Chromalveolates	Heterokontophyta	Xanthophyceae	Heterococcus	pleurococcoides	398	111	1.02041	0	0	0	0	0	0	0	2.51177	0	0	0	0	18.9168	0	0	0	0	0	0	0	0	0	0	0	0	0	0	0	0	0	0	0	0	0	0	0	0	2.2763	0	0	0	0
Chromalveolates	Heterokontophyta	Xanthophyceae	Heterococcus	protonematoides	835-9	112	3.14524	0	0	0	0	0	0	0	8.97317	0	0	0	0	17.2063	3.70028	0	0	0	6.84551	0	0	0	0	0	2.49769	0	0	0	0	0	0	0	0	0	0	0	0	0	3.79278	0	0	0	0.925069
Chromalveolates	Heterokontophyta	Xanthophyceae	Heterococcus	sp.	56-94	113	3.73303	0	0	0	0	0	0	0	12.6697	0	0	0	0	31.6742	4.86425	0	0	2.0362	0	0	0	0	0	0	0	0	0	0	0	0	0	0	0	1.92308	0	0	0	0	4.52489	0	0	0	0
Chromalveolates	Heterokontophyta	Xanthophyceae	Heterococcus	endolithicus	63.90	114	0	0	0	0	0	0	0	0	0	0	0	0	0	0	0	0	0	0	0	0	0	16.4983	0	0	0	0	0	0	0	0	0	0	0	0	0	0	0	0	53.367	0	0	0	0
Chromalveolates	Heterokontophyta	Xanthophyceae	Mischococcus	sphaerocephalus	847-1	115	0	0	0	0	0	0	0	0	6.78191	0	0	0	0	21.2766	3.98936	0	0	0	0	0	3.05851	0	0	0	0	0	0	0	0	0	0	0	0	0	0	0	0	0	0	0	0	0	3.98936
Chromalveolates	Heterokontophyta	Xanthophyceae	Monodus	unipapilla	8.83	116	0.625652	0	0	0	0	0	0	0	10.3233	0	0	0	0	50.4692	5.21376	0	0	1.56413	10.0104	0	0	0	0	0	0	0	0	0	0	0	0	0	0	0	0	0	0	0	0	0	0	0	0.834202
Chromalveolates	Heterokontophyta	Xanthophyceae	Ophiocytium	maius	855-1	117	0	0	0	0	0	0	0	0	7.28408	0	0	0	0	1.2487	1.35276	0	0	5.61915	0	0	4.78668	0	0	0	0	0	0	0	0	0	12.3829	0	0	3.43392	0.832466	0	0	0	24.7659	0	0	0	0
Chromalveolates	Heterokontophyta	Xanthophyceae	Ophiocytium	capitatum	7.83	118	1.91189	0	0	0	0	0	0	0	11.8038	0	0	0	0	18.1214	1.66251	0	0	1.08063	5.15378	0	0	0	0	0	0	0	0	0	0	0	0	0	0	0	0	0	0	0	0.997506	0	0	0	1.16376
Chromalveolates	Heterokontophyta	Xanthophyceae	Ophiocytium	parvulum	37.84	119	0	0	0	0	0	0	0	0	27.875	0	0	0	0	26	7.75	0	0	0	0	0	0	0	0	0	0	0	0	0	0	0	0	0	0	0	8.5	0	0	0	0	0	0	0	0
Chromalveolates	Heterokontophyta	Xanthophyceae	Pleurochloris	meiringensis	813-1	120	3.19285	0	0	0	0	5.74713	0	0	4.34227	0	0	0	0	0	0	0	0	0	0	0	0	0	0	0	0	0	0	0	0	0	4.21456	0	0	8.3014	0	0	0	0	0	0	0	0	0
Chromalveolates	Heterokontophyta	Xanthophyceae	Pseudobumilleriopsis	pyrenoidosa	69.90	121	0	0	0	0	0	0	0	0	9.87526	0	0	0	0	37.422	0	0	0	0	0	0	0	0	0	0	0	0	0	0	0	0	0	0	0	0	0	0	0	0	0	0	0	0	0
Chromalveolates	Heterokontophyta	Xanthophyceae	Pseudopleurochloris	antarctica	39.98	122	1.00629	0	0	0	0	0	0	0	2.20126	0	0	0	0	23.3333	0	0	0	0	2.57862	0	0	0.566038	0	0	1.94969	0	0	0	0	0	0	0	0	18.1761	0.566038	0	0	0	9.55975	0	0	0	0
Chromalveolates	Heterokontophyta	Xanthophyceae	Sphaerosorus	composita	53.91	123	0	0	0	0	0	0	5.72034	0	5.72034	0	0	0	0	15.9958	0	0	0	0	0	0	0	0	0	0	0	0	0	0	0	0	0	0	0	0	0	0	0	0	0	0	0	0	0
Chromalveolates	Heterokontophyta	Xanthophyceae	Tribonema	aequale	200.80	124	0	0	0	0	0	0	0	0	15.7025	0	0	0	0	0	0	0	0	0	0	0	9.09091	1.77096	14.758	0	0	2.36128	0	0	0	0	0	0	0	2.71547	11.4522	0	0	0	0	0	0	0	2.71547
Chromalveolates	Heterokontophyta	Xanthophyceae	Tribonema	ulotrichoides	21.94	125	0	0	0	0	0	0	0	0	6.92395	0	0	0	0	0	0	0	0	0	0	0	0	0	0	0	0	0	0	0	0	0	0	0	0	9.87514	0	0	0	0	13.8479	0	0	0	0
Chromalveolates	Heterokontophyta	Xanthophyceae	Tribonema	utriculosum	22.94	126	2.7533	0	0	0	0	0	3.19383	0	7.81938	0	0	0	0	22.0264	0	0	0	0	0	0	0	0	0	0	0	0	0	0	0	0	0	0	0	0	0	0	0	0	0	0	0	0	0
Chromalveolates	Heterokontophyta	Xanthophyceae	Tribonema	viride	23.94	127	0	0	0	0	0	0	0	0	0	0	0	0	0	13.39	0	0	0	0	0	0	0	0	0	0	0	0	0	0	0	0	0	0	0	0	0	0	0	0	0	0	0	0	0
Chromalveolates	Heterokontophyta	Xanthophyceae	Tribonema	vulgare	24.94	128	3.50877	0	0	0	0	0	1.65119	0	11.3519	0	0	0	0	29.4118	2.78638	0	0	0	4.43756	0	2.37358	0	0	0	0	0	0	0	0	0	0	0	0	0	0	0	0	0	0	0	0	0	0
Chromalveolates	Heterokontophyta	Xanthophyceae	Tribonema	minus	880-3	129	4.63872	0	0	0	0	0	0	0	11.0616	0	0	0	0	53.9697	0	0	0	1.87333	0	0	1.24888	0	0	0	0	0	0	0	0	0	0	0	0	3.38983	0	0	0	0	0	0	0	0	0
Chromalveolates	Heterokontophyta	Xanthophyceae	Vaucheria	walzi	51.81	130	3.45178	0	0	0	0	0	0	0	11.1675	0	0	0	0	36.5482	0	0	0	0	0	0	2.74112	0	1.21827	0	0	0	0	0	0	0	0	0	0	2.33503	1.52284	0	0	0	0.913706	0	0	0	0
Chromalveolates	Heterokontophyta	Xanthophyceae	Vaucheria	hamata	48.81	131	6.41774	0	0	0	0	0	0	0	12.8355	0	0	0	0	40.4901	0	0	0	0	1.86698	0	1.86698	0	0	0	0	0	0	0	0	0	0	0	0	18.9032	0	0	0	0	0	0	0	0	0
Chromalveolates	Heterokontophyta	Xanthophyceae	Vaucheria	sessilis	745-1b	132	0	0	0	0	0	0	0	0	9.67056	0	0	0	0	24.2295	0	0	0	0	3.71945	0	0	0	2.86929	0	0	0	0	0	0	0	0	0	0	0	0	0	0	0	0	0	0	0	0
Chromalveolates	Heterokontophyta	Xanthophyceae	Vischeria	stellata	33.83	133	0	0	0	0	0	0	0	0	10.4	0	0	0	0	28.9	0	0	0	0	0	0	0	0	0	0	0	0	0	0	0	0	0	0	0	0	0	0	0	0	0	0	0	0	0
Chromalveolates	Heterokontophyta	Xanthophyceae	Xanthonema	debile	836-1	134	6.57084	0	0	0	0	0	2.46407	0	6.87885	0	0	0	0	18.8912	0	0	0	0	5.44148	0	2.56674	0	0	0	0	0	0	0	0	0	0	0	0	0	0	0	0	0	4.51745	0	0	0	0
Chromalveolates	Heterokontophyta	Xanthophyceae	Xanthonema	montanum	836-3	135	5.5	0	0	0	0	0	5.8	0	6.1	0	0	0	0	14.6	0	0	0	0	8.7	0	0	0	0	0	0	0	0	0	0	0	0	0	0	0	0	0	0	0	0	0	0	0	0
Chromalveolates	Heterokontophyta	Xanthophyceae	Xanthonema	solidum	836-4	136	7.67677	0	0	0	0	0	1.11111	0	8.88889	0	0	0	0	24.1414	0	0	0	0	2.52525	0	1.41414	0	0	0	1.21212	0	0	0	0	0	0	0	0	0	0	0	0	0	1.51515	0	0	0	1.51515
Chromalveolates	Heterokontophyta	Xanthophyceae	Xanthonema	sp.	35.95	137	2.8028	0	0	0	0	0	2.6026	0	8.90891	0	0	0	0	33.1331	4.004	0	0	0	2.1021	0	3.9039	0	0	0	0	0	0	0	0	0	0	0	0	0	0	0	0	0	0	0	0	0	0
Cyanobacteria	Cyanobacteria	Cyanobacteria	Anabaena	ambigua	1403-7	138	0	0	0	0	0	0	0	0	20.4204	0	0	0	0	3.7037	0	0	0	5.20521	0	0	0	0	0	0	0	0	0	0	0	0	0	0	0	4.2042	0	0	0	0	16.6166	0	0	0	0
Cyanobacteria	Cyanobacteria	Cyanobacteria	Anabaena	catenula	1403-1	139	0	0	0	0	0	0	0	0	19.8052	0	0	0	0	0	0	0	0	6.70996	0	0	0	0	0	0	0	0	0	0	0	0	0	0	0	0	0	0	0	0	29.8701	0	0	0	0
Cyanobacteria	Cyanobacteria	Cyanobacteria	Anabaena	cylindrica	1403-2	140	0	0	0	0	0	0	0	0	46.6903	0	0	0	0	0	0	0	0	0	0	0	0	0	0	0	0	0	0	0	0	0	0	0	0	0	0	0	0	0	0	0	0	0	0
Cyanobacteria	Cyanobacteria	Cyanobacteria	Anabaena	flos-aquae	30.87	141	0	0	0	0	0	0	0	0	22.4	0	0	0	0	0	0	0	0	0	0	0	8.9	0	0	0	0	0	0	0	0	0	0	0	0	15.1	0	0	0	0	0	0	0	0	0
Cyanobacteria	Cyanobacteria	Cyanobacteria	Anabaena	inaequalis	1403-10	142	0	0	0	0	0	0	0	0	19.7197	0	0	0	0	5.90591	0	0	0	4.5045	0	0	7.40741	0	0	0	0	0	0	0	0	0	0	0	0	3.7037	0	0	0	0	6.50651	0	0	0	0
Cyanobacteria	Cyanobacteria	Cyanobacteria	Anabaena	sp.	28.79	143	0	0	0	0	0	0	0	0	21.08	0	0	0	0	4.36137	0	0	0	4.25753	0	0	0	4.56906	0	0	0	0	0	0	0	0	0	0	0	0	0	0	0	0	9.65732	0	0	0	0
Cyanobacteria	Cyanobacteria	Cyanobacteria	Anabaena	torulosa	26.79	144	0	0	0	0	0	0	0	0	23.7645	0	0	0	0	4.4164	0	0	0	3.04942	0	0	0	5.04732	0	0	0	0	0	0	0	0	0	0	0	0	0	0	0	0	8.6225	0	0	0	0
Cyanobacteria	Cyanobacteria	Cyanobacteria	Anabaena	variabilis	1403-4b	145	0	0	0	0	0	0	0	0	22.6254	0	0	0	0	0	0	0	0	0	0	0	0	7.15048	0	0	0	0	0	0	0	0	0	0	0	0	0	0	0	0	6.18997	0	0	0	0
Cyanobacteria	Cyanobacteria	Cyanobacteria	Anabaena	viguieri	27.79	146	0	0	0	0	0	0	0	0	19.7757	0	0	1.32518	0	3.56779	0	0	0	4.48522	0	0	0	3.56779	0	0	0	0	0	0	0	0	0	0	0	1.1213	1.42712	0	0	0	19.6738	0	0	0	0
Cyanobacteria	Cyanobacteria	Cyanobacteria	Anabaenopsis	elenkinii	252.80	147	0	0	0	0	0	0	0	0	35.3	0	0	0	0	7.8	6.7	0	0	0	0	0	0	0	0	0	0	0	0	0	0	0	0	0	0	6.1	0	0	0	0	7.3	0	0	0	0
Cyanobacteria	Cyanobacteria	Cyanobacteria	Anabaenopsis	siamensis	11.82	148	0	0	0	0	0	0	0	0	32.9655	0	0	0	0	8.68966	0	0	0	0	0	0	0	0	0	0	0	0	0	0	0	0	0.689655	0	0	0.965517	2.89655	0	0	0	0.965517	0	0	0	0
Cyanobacteria	Cyanobacteria	Cyanobacteria	Aphanizomenon	flos-aquae	31.87	149	0	0	0	0	0	0	0	0	21.2897	0	0	0	0	3.99181	0	0	0	2.04708	0	0	9.10952	0	0	0	0	0	0	0	0	0	3.5824	0	0	0	0	0	0	0	4.09417	0	0	0	0
Cyanobacteria	Cyanobacteria	Cyanobacteria	Aphanizomenon	gracile	31.79	150	0	0	0	0	0	0	0	0	21.5784	0	0	0	0	4.3956	0	0	0	3.1968	0	0	7.99201	0	0	0	0	0	0	0	0	0	0	0	0	2.1978	0	0	0	0	5.69431	0	0	0	0
Cyanobacteria	Cyanobacteria	Cyanobacteria	Aphanocapsa	salina	33.79	151	11.5302	3.44828	0	6.46552	0	0	0	0	19.6121	0	5.17241	0	0	40.625	0	0	0	0	0	0	0	0	0	0	0	0	0	0	0	0	1.72414	0	0	0	5.71121	0	0	0	0	0	0	0	0
Cyanobacteria	Cyanobacteria	Cyanobacteria	Aphanothece	hegewaldii	253.80	152	0	0	0	0	0	0	0	0	18.1818	0	0	0	0	58.658	0	0	0	0	0	0	0	0	0	0	0	0	0	0	0	0	0	0	0	0	10.9307	0	0	0	0	0	0	0	0
Cyanobacteria	Cyanobacteria	Cyanobacteria	Aphanothece	clathrata	23.99	153	13.6	0	0	0	0	0	0	0	17.9	0	0	0	0	53.2	0	0	0	0	0	0	0	0	0	0	0	0	0	0	0	0	0	0	0	6.6	0	0	0	0	0	0	0	0	0
Cyanobacteria	Cyanobacteria	Cyanobacteria	Arthronema	africanum	12.89	154	0	0	0	0	0	0	0	0	21.1788	0	0	0	0	22.4775	0	0	0	0	0	0	0	0	0	0	0	0	0	0	0	0	4.3956	0	0	6.69331	0	0	0	0	28.4715	0	0	0	0
Cyanobacteria	Cyanobacteria	Cyanobacteria	Arthrospira	massartii	31.96	155	0	0	0	0	0	0	0	0	28.5	0	0	0	0	0	0	0	0	0	0	0	0	0	0	0	0	0	0	0	0	0	0	0	0	0	0	0	0	0	0	0	0	0	0
Cyanobacteria	Cyanobacteria	Cyanobacteria	Calothrix	brevissima	34.79	156	0	0	0	0	0	0	0	0	41.2094	0	0	0	0	0	0	0	0	0	0	0	0	0	0	0	0	0	0	0	0	0	0	0	0	0	0	0	0	0	13.1019	0	0	0	0
Cyanobacteria	Cyanobacteria	Cyanobacteria	Calothrix	desertica	35.79	157	0	0	0	0	0	0	0	0	37.2845	0	0	0	0	5.28017	0	0	0	0	0	0	0	0	5.49569	0	0	0	0	0	0	0	0	0	0	0	0	0	0	0	11.5302	0	0	0	9.05172
Cyanobacteria	Cyanobacteria	Cyanobacteria	Calothrix	membranacea	1410-1	158	0	0	0	0	0	0	0	0	31.5297	0	0	0	0	4.68262	0	0	0	0	0	0	0	0	0	0	0	0	0	0	0	0	0	0	0	3.32986	2.70552	0	0	0	6.76379	0	0	0	13.2154
Cyanobacteria	Cyanobacteria	Cyanobacteria	Calothrix	parietina	1410-3	159	0	0	0	0	0	0	0	0	33.3686	0	0	0	0	9.42797	0	0	0	4.55508	0	0	0	0	0	0	0	0	0	0	0	0	0	0	0	0	3.49576	0	0	0	9.2161	0	0	0	7.94492
Cyanobacteria	Cyanobacteria	Cyanobacteria	Calothrix	scopulorum	36.79	160	2.31092	0	0	0	0	0	0	0	30.7773	0	0	0	0	3.67647	0	0	0	0	6.40756	0	0	0	2.62605	0	0	0	0	0	0	0	0	0	0	0	0	0	0	0	9.87395	0	0	0	12.1849
Cyanobacteria	Cyanobacteria	Cyanobacteria	Calothrix	sp.	1446-1	161	0	0	0	0	0	0	0	0	37.3557	0	0	0	0	5.98111	0	0	0	0	1.88877	0	0	0	4.19727	0	0	0	0	0	0	0	0	0	0	0	2.20357	0	0	0	9.54879	0	0	0	4.617
Cyanobacteria	Cyanobacteria	Cyanobacteria	Calothrix	thermalis	37.79	162	0	0	0	0	0	0	0	0	34.9087	0	0	0	0	8.4855	0	0	0	0	0	0	0	0	0	0	0	0	0	0	0	0	0	0	0	0	0	0	0	0	10.8485	0	0	0	0
Cyanobacteria	Cyanobacteria	Cyanobacteria	Calothrix	anomala	1420-4	163	0	0	0	0	0	0	0	0	35.6643	0	0	0	0	3.2967	0	0	0	0	0	0	0	0	0	0	0	0	0	0	0	0	0	0	0	0	0	0	0	0	12.4875	0	0	0	12.3876
Cyanobacteria	Cyanobacteria	Cyanobacteria	Chamaesiphon	subglobosus	5.82	164	5.49451	0	0	0	0	0	0	0	16.7832	0	0	0	0	0	0	0	0	8.99101	0	0	9.89011	0	0	0	0	0	0	0	0	0	0	0	0	0	0	0	0	0	25.5744	0	0	0	0
Cyanobacteria	Cyanobacteria	Cyanobacteria	Chamaesiphon	polonicus	32.87	165	0	0	0	0	0	0	0	0	16.016	0	0	0	0	0	0	0	0	16.8168	0	0	0	0	0	0	0	0	0	0	0	0	0	0	0	0	0	0	0	0	54.7548	0	0	0	0
Cyanobacteria	Cyanobacteria	Cyanobacteria	Chlorogloea	microcystoides	10.99	166	0	0	0	0	0	0	0	0	23.6923	0	0	0	0	25.641	0	0	0	0	0	0	0	0	0	0	0	0	0	0	0	0	9.33333	0	0	9.23077	0	0	0	0	20.8205	0	0	0	0
Cyanobacteria	Cyanobacteria	Cyanobacteria	Chlorogloea	purpurea	13.99	167	8.49151	0	0	0	0	0	0	0	19.4805	0	0	0	0	47.952	0	0	0	0	12.6873	0	0	0	0	0	0	0	0	0	0	0	0	0	0	0	0	0	0	0	0	0	0	0	0
Cyanobacteria	Cyanobacteria	Cyanobacteria	Chlorogloeopsis	fritschii	1411-1a	168	0	0	0	0	0	0	0	0	19.5	0	0	0	0	8.7	12.7	0	0	0	0	0	0	0	0	0	0	0	0	0	0	0	21.8	0	0	7.1	0	0	0	0	15.2	7.8	0	0	0
Cyanobacteria	Cyanobacteria	Cyanobacteria	Chroococcidiopsis	cubana	39.79	169	0	0	0	0	0	0	0	0	30.4892	0	0	0	0	14.2207	0	0	0	0	0	0	0	0	2.61661	0	0	0	0	0	0	0	5.46075	0	0	3.52673	0	0	0	0	11.3766	0	0	0	0
Cyanobacteria	Cyanobacteria	Cyanobacteria	Chroococcidiopsis	sp.	2023	170	0	0	0	0	0	0	0	0	16.8328	0	0	0	0	23.1451	0	0	0	0	3.87597	0	0	0	3.32226	0	0	0	0	0	0	0	2.99003	0	0	12.6246	0	0	0	0	3.98671	0	0	0	0
Cyanobacteria	Cyanobacteria	Cyanobacteria	Chroococcidiopsis	thermalis	42.79	171	0	0	0	0	0	0	0	0	28.0168	0	0	0	0	12.4869	0	0	0	0	0	0	0	0	0	0	0	0	0	0	0	0	4.617	0	0	0	0	0	0	0	12.5918	7.55509	0	0	0
Cyanobacteria	Cyanobacteria	Cyanobacteria	Chroococcopsis	gigantea	12.99	172	0	0	0	0	0	0	0	0	20.1	0	0	0	0	0	0	0	0	21.3	0	0	0	0	0	0	0	0	0	0	0	0	0	0	0	0	0	0	0	0	20.8	0	0	0	0
Cyanobacteria	Cyanobacteria	Cyanobacteria	Chroococcus	minutus	41.79	173	18.7879	0	0	1.33333	27.2727	0	0	0	6.18182	0	0	11.6364	0	6.66667	0	0	0	0	0	0	0	0	0	0	0	0	0	0	0	0	0	0	0	5.57576	4	0	0	0	0	0	0	0	0
Cyanobacteria	Cyanobacteria	Cyanobacteria	Chroococcus	sp.	6.82	174	0	0	0	0	0	0	0	0	17.3673	0	0	0	0	57.0796	0	0	0	0	0	0	0	0	0	0	0	0	0	0	0	0	0	0	0	0	9.51327	0	0	0	0	0	0	0	0
Cyanobacteria	Cyanobacteria	Cyanobacteria	Chroococcus	turgidus	36.85	175	0	0	0	0	0	0	0	0	53.753	0	0	0	0	2.42131	0	0	0	2.05811	0	0	1.57385	19.3705	0	0	0	0	0	0	0	0	0	0	0	0.242131	0.484262	0	0	0	0.484262	0	0	0	0
Cyanobacteria	Cyanobacteria	Cyanobacteria	Crinalium	epipsammum	22.89	176	2.64271	0	0	0	0	0	0	0	14.3763	0	0	6.34249	0	5.60254	0	0	0	17.4419	0	0	0	0	0	0	0	0	0	0	0	0	5.49683	0	0	3.69979	0	0	0	0	20.296	0	0	0	0
Cyanobacteria	Cyanobacteria	Cyanobacteria	Crinalium	magnum	34.87	177	0	0	0	0	0	0	0	0	17.7401	0	0	0	0	6.77966	0	0	0	7.11864	0	0	9.9435	0	0	0	0	0	0	0	0	0	0	0	0	5.19774	0	0	0	0	13.6723	0	0	0	0
Cyanobacteria	Cyanobacteria	Cyanobacteria	Cyanothece	aeruginosa	87.79	178	0	0	0	0	0	0	0	0	15.9	0	0	0	18	3.7	0	0	0	0	0	0	0	0	0	0	0	0	0	0	0	0	0	0	0	2.8	0	0	0	0	6.5	0	0	0	0
Cyanobacteria	Cyanobacteria	Cyanobacteria	Cylindrospermopsis	raciborskii	1.97	179	0	0	0	0	0	0	0	0	47.5524	0	0	0	0	0	0	0	0	0	0	0	0	0	0	0	0	0	0	0	0	0	0	0	0	0	0	0	0	0	0	0	0	0	0
Cyanobacteria	Cyanobacteria	Cyanobacteria	Cylindrospermum	alatosporum	43.79	180	0	0	0	0	0	0	0	0	20.2882	0	0	0	0	2.99335	0	0	0	0	0	0	0	10.5322	2.77162	0	0	0	0	0	0	0	0	0	0	0	0	0	0	0	5.6541	0	0	0	0
Cyanobacteria	Cyanobacteria	Cyanobacteria	Cylindrospermum	muscicola	44.79	181	0	0	0	0	0	0	0	0	18.8718	0	0	0	0	6.87179	0	0	0	0	0	1.02564	0	0	0	0	0	0	0	0	0	0	1.4359	0	0	0	3.07692	0	0	0	14.359	0	0	0	0
Cyanobacteria	Cyanobacteria	Cyanobacteria	Cylindrospermum	stagnale	45.79	182	0	0	0	0	0	0	0	0	16.6074	0	0	0	0	7.11744	0	0	0	0	0	0	0	0	8.4223	0	0	0	0	0	0	0	0	0	5.9312	4.38909	15.8956	0	0	0	4.98221	0	0	0	0
Cyanobacteria	Cyanobacteria	Cyanobacteria	Dichothrix	sp.	32.92	183	0	0	0	0	0	0	0	0	49.1	0	0	0	0	0	0	0	0	0	0	0	0	0	0	0	0	0	0	0	0	0	0	0	0	0	0	0	0	0	18.9	0	0	0	0
Cyanobacteria	Cyanobacteria	Cyanobacteria	Eucapsis	minor	14.99	184	0	0	0	0	0	0	0	0	25.2427	0	0	0	25.2427	0	0	0	0	0	7.28155	0	0	0	0	0	0	0	0	0	0	0	0	0	0	0	4.61165	0	0	0	0	0	0	0	0
Cyanobacteria	Cyanobacteria	Cyanobacteria	Fischerella	muscicola	1427-1	185	0	0	0	0	0	0	0	0	15.6843	0	0	0	23.4765	0	0	0	0	0	0	0	0	0	0	0	0	0	0	0	0	0	10.4895	0	0	31.0689	0	0	0	0	0	0	0	0	0
Cyanobacteria	Cyanobacteria	Cyanobacteria	Fremyella	diplosiphon	1429-1b	186	0	0	0	0	0	0	0	0	34.6032	0	0	0	0	5.71429	0	0	0	0	0	0	0	0	0	0	0	0	0	0	0	0	0	0	0	5.92593	0	0	0	0	8.67725	0	1.48148	0	10.1587
Cyanobacteria	Cyanobacteria	Cyanobacteria	Gloeobacter	violaceus	7.82	187	0	0	0	0	0	0	0	0	23.7994	0	0	0	0	0	0	0	0	0	0	0	0	0	0	0	0	0	0	0	0	0	0	0	0	0	0	0	0	0	16.222	0	0	0	0
Cyanobacteria	Cyanobacteria	Cyanobacteria	Gloeothece	membranacea	26.84	188	10.6061	0	0	3.57143	5.30303	0	0	0	10.0649	0	0	4.65368	0	43.6147	0	0	0	0	0	0	0	0	0	0	0	0	0	0	0	0	0	0	0	0	10.7143	0	0	0	0	0	0	0	0
Cyanobacteria	Cyanobacteria	Cyanobacteria	Gloeothece	rupestris	36.87	189	15.5	0	0	0	0	0	0	0	10.5	0	0	0	0	37	0	0	0	0	0	0	0	0	0	0	0	0	0	0	0	0	0	0	0	0	0	0	0	0	0	0	0	0	0
Cyanobacteria	Cyanobacteria	Cyanobacteria	Gloeothece	sp.	37.87	190	7.9	0	0	3.1	3.8	0	0	0	8.1	0	0	0	8.1	44.9	0	0	0	0	0	0	0	0	0	0	0	0	0	0	0	0	0	0	0	0	5.9	0	0	0	0	0	0	0	0
Cyanobacteria	Cyanobacteria	Cyanobacteria	Gloeotrichia	longicauda	32.84	191	0	0	0	0	0	0	0	0	18.8935	0	0	0	0	9.91649	0	0	0	0	0	0	0	0	0	0	0	0	0	0	0	0	0	0	0	0	5.9499	0	0	0	16.5971	0	0	0	0
Cyanobacteria	Cyanobacteria	Cyanobacteria	Gomphosphaeria	aponina	56.96	192	0	0	0	0	0	0	0	0	22.8	0	0	0	0	0	0	0	0	0	0	0	11.2	0	0	0	0	0	0	0	0	0	0	0	0	0	0	0	0	0	0	0	0	0	0
Cyanobacteria	Cyanobacteria	Cyanobacteria	Hormoscilla	pringsheimii	1407-1	193	7.31707	7.08479	0	0	0	0	0	0	15.331	0	0	0	0	3.9489	0	0	0	3.83275	0	0	0	0	0	0	0	0	0	0	0	0	0	0	0	3.83275	0	0	0	0	9.87224	0	0	0	0
Cyanobacteria	Cyanobacteria	Cyanobacteria	Hydrocoleus	sp.	38.87	194	0	0	0	0	0	0	0	0	19.6	0	0	0	0	0	0	0	0	14	0	0	0	0	0	0	0	0	0	0	0	0	0	0	0	2.6	5	0	0	0	18.3	0	0	0	0
Cyanobacteria	Cyanobacteria	Cyanobacteria	Limnothrix	redekei	3.89	195	27	0	0	0	0	0	0	0	17.2	0	0	0	0	0	0	0	0	0	0	0	0	0	0	0	0	0	0	0	0	0	0	0	0	0	0	0	0	0	11.8	0	0	0	0
Cyanobacteria	Cyanobacteria	Cyanobacteria	Lyngbya	maior	34.97	196	22.6927	0	0	0	0	0	0	0	14.1151	0	0	0	0	3.80022	0	0	0	0	0	0	0	0	0	0	0	0	0	0	0	0	2.71444	0	0	4.88599	0	0	0	0	8.57763	0	0	0	0
Cyanobacteria	Cyanobacteria	Cyanobacteria	Lyngbya	perelegans	25.99	197	0	0	0	0	0	0	0	0	28.9855	0	0	0	0	11.8841	0	0	0	0	0	0	0	0	7.53623	0	0	0	0	0	0	0	0	0	0	5.94203	0	0	0	0	0	0	0	0	0
Cyanobacteria	Cyanobacteria	Cyanobacteria	Lyngbya	lagerheimii	24.99	198	0	0	0	0	0	0	0	0	13.6863	0	0	0	0	0	0	0	0	0	0	0	0	0	0	0	0	0	0	0	0	0	0	0	0	0	0	0	0	0	0	0	0	0	0
Cyanobacteria	Cyanobacteria	Cyanobacteria	Lyngbya	sp.	36.91	199	0	0	0	0	0	0	0	0	21.7782	0	0	0	7.79221	8.79121	0	0	0	0	0	0	0	6.29371	5.39461	0	0	0	0	0	0	0	0	0	0	0	0	0	0	0	15.6843	0	0	0	0
Cyanobacteria	Cyanobacteria	Cyanobacteria	Mastigocladus	laminosus	4.84	200	0	0	0	0	0	0	0	0	12.2363	0	0	0	21.4135	0	0	0	0	0	0	0	0	6.75105	0	0	0	0	0	0	0	0	0	0	0	34.9156	0	0	0	0	0	0	0	0	0
Cyanobacteria	Cyanobacteria	Cyanobacteria	Merismopedia	glauca	48.79	201	0	0	0	0	0	0	0	0	21.6	0	0	0	0	0	0	0	0	0	0	0	0	0	0	0	0	0	0	0	0	0	0	0	0	0	0	0	0	0	0	0	0	0	0
Cyanobacteria	Cyanobacteria	Cyanobacteria	Microchaete	sp.	47.93	202	0	0	0	0	0	0	0	0	14.7644	0	0	0	0	9.31937	0	0	0	0	0	0	0	0	0	0	0	0	0	0	0	0	0	0	0	0	5.13089	0	0	0	21.466	0	0	0	0
Cyanobacteria	Cyanobacteria	Cyanobacteria	Microchaete	tenera	11.99	203	0	0	0	0	0	0	0	0	20.4	0	0	0	0	48.8	0	0	0	0	18.4	0	0	0	0	0	0	0	0	0	0	0	0	0	0	0	12.4	0	0	0	0	0	0	0	0
Cyanobacteria	Cyanobacteria	Cyanobacteria	Microcoleus	chthonoplastes	31.92	204	0	0	0	0	0	0	0	0	14.8148	0	0	0	0	28.6286	0	0	0	0	0	0	0	0	0	0	0	0	0	0	0	0	0	0	0	0	0	0	0	0	0	0	0	0	0
Cyanobacteria	Cyanobacteria	Cyanobacteria	Microcoleus	sociatus	26.92	205	0	0	0	0	0	0	0	0	39.8398	0	0	0	0	9.20921	0	0	0	0	0	0	0	0	0	0	0	0	0	0	0	0	9.20921	0	0	0	0	0	0	0	0	0	0	0	0
Cyanobacteria	Cyanobacteria	Cyanobacteria	Microcoleus	paludosus	1449-1a	206	0	0	0	0	0	0	0	0	10.3837	0	0	0	0	0	0	0	0	0	0	0	0	0	0	0	0	0	0	0	0	0	0	0	0	0	9.59368	0	0	0	0	0	0	0	0
Cyanobacteria	Cyanobacteria	Cyanobacteria	Microcystis	aeruginosa	14.85	207	0	0	0	0	0	0	0	0	30.9	0	0	0	0	0	0	0	0	0	0	0	0	0	0	0	0	0	0	0	0	0	0	0	0	0	0	0	0	0	4.7	0	0	0	15.5
Cyanobacteria	Cyanobacteria	Cyanobacteria	Myxosarcina	sp.	30.84	208	0	0	0	0	0	0	0	0	11.3856	0	0	0	0	0	0	0	0	0	14.7154	0	0	0	0	0	0	0	0	0	0	0	0	0	0	0	0	0	0	0	0	0	0	0	0
Cyanobacteria	Cyanobacteria	Cyanobacteria	Nodularia	sphaerocarpa	50.79	209	0	0	0	0	0	0	0	0	23.6789	0	0	0	0	11.7886	0	0	0	0	0	0	0	0	0	0	0	0	0	0	0	0	0.914634	0	0	4.6748	7.4187	0	0	0	8.13008	0	0	0	2.7439
Cyanobacteria	Cyanobacteria	Cyanobacteria	Nodularia	harveyana	44.85	210	0	0	0	0	0	0	0	0	25.4037	0	0	0	0	9.79548	0	0	0	0	0	0	0	0	0	0	0	0	0	0	0	0	0	0	0	0	0	0	0	0	7.75027	0	0	0	0
Cyanobacteria	Cyanobacteria	Cyanobacteria	Nostoc	caeruleum	59.79	211	0	0	0	0	0	0	0	0	20.5882	0	0	0	0	22.0588	0	0	0	0	0	0	0	0	0	0	0	0	0	0	0	0	4.30672	0	0	8.19328	0	0	0	0	12.605	0	0	0	0
Cyanobacteria	Cyanobacteria	Cyanobacteria	Nostoc	calcicola	1453-1	212	0	0	0	0	0	0	0	0	25.2784	0	0	0	0	7.57238	0	0	0	0	0	0	0	0	0	0	0	0	0	0	0	0	0	0	0	6.01336	0	0	0	0	16.8151	0	0	0	0
Cyanobacteria	Cyanobacteria	Cyanobacteria	Nostoc	commune	1453-3	213	0	0	0	0	0	0	0	0	24.9716	0	0	0	0	23.8365	0	0	0	0	0	0	0	0	0	0	0	0	0	0	0	0	0	0	0	0	0	0	0	0	12.3723	0	0	0	0
Cyanobacteria	Cyanobacteria	Cyanobacteria	Nostoc	ellipsosporum	1453-7	214	0	0	0	0	0	0	0	0	22.3361	0	0	0	0	19.9795	0	0	0	0	4.09836	0	0	0	0	0	0	0	0	0	0	0	0	0	0	2.97131	0	0	0	0	8.40164	0	0	0	0
Cyanobacteria	Cyanobacteria	Cyanobacteria	Nostoc	muscorum	57.79	215	0	0	0	0	0	0	0	0	19.7397	0	0	0	0	19.4143	0	0	0	0	3.47072	0	2.1692	0	6.94143	0	0	0	0	0	3.57918	0	2.49458	0	0	5.74837	0	0	0	0	7.37527	0	0	0	0
Cyanobacteria	Cyanobacteria	Cyanobacteria	Nostoc	pruniforme	63.79	216	0	0	0	0	0	0	0	0	16.9948	0	0	0	0	20.4145	0	0	0	0	0	0	0	0	0	0	0	0	0	0	0	0	0	0	0	0	8.18653	0	0	0	0	0	0	0	0
Cyanobacteria	Cyanobacteria	Cyanobacteria	Nostoc	punctiforme	71.79	217	0	0	0	0	0	0	0	0	19.8142	0	0	0	0	20.6398	0	0	0	0	0	0	0	0	0	0	0	0	0	0	0	0	0	0	0	2.37358	3.19917	0	0	0	8.46233	0	0	0	0
Cyanobacteria	Cyanobacteria	Cyanobacteria	Nostoc	rivulare	64.79	218	0	0	0	0	0	0	0	0	15.7246	0	0	0	0	22.7133	0	0	0	0	0	0	0	0	0	0	0	0	0	0	0	0	0	0	0	5.7554	6.06372	0	0	0	12.1274	0	0	0	0
Cyanobacteria	Cyanobacteria	Cyanobacteria	Nostoc	sphaericum	66.79	219	0	0	0	0	0	0	0	0	18.711	0	0	3.01455	0	14.8649	0	0	0	0	0	0	0	0	0	0	0	0	0	0	0	0	0	0	0	3.9501	19.2308	0	0	0	4.9896	0	0	0	0
Cyanobacteria	Cyanobacteria	Cyanobacteria	Nostoc	insulare	54.79	220	0	0	0	0	0	0	0	0	19.3806	0	0	0	0	9.69031	0	0	0	2.7972	0	0	0	0	0	0	0	0	0	0	0	0	0	0	0	3.6963	3.0969	0	0	0	15.3846	0	0	0	0
Cyanobacteria	Cyanobacteria	Cyanobacteria	Nostoc	microscopicum	55.79	221	0	0	0	0	0	0	0	0	14.5	0	0	0	0	17.5	0	0	0	0	0	0	0	0	0	0	0	0	0	0	0	0	0	0	0	0	8.9	0	0	0	20	0	0	0	0
Cyanobacteria	Cyanobacteria	Cyanobacteria	Nostoc	sp.	35.92	222	0	0	0	0	0	0	0	0	14.9	0	0	0	0	21.7	0	0	0	0	0	0	0	0	0	0	0	0	0	0	0	0	0	0	0	6	0	0	0	0	9.2	0	0	0	0
Cyanobacteria	Cyanobacteria	Cyanobacteria	Nostoc	parmelioides	58.79	223	0	0	0	0	0	0	0	0	15.6	0	0	0	0	7.9	0	0	0	0	0	0	0	0	0	0	0	0	0	0	0	0	0	0	0	0	0	0	0	0	0	0	0	0	0
Cyanobacteria	Cyanobacteria	Cyanobacteria	Nostochopsis	lobatus	2.97	224	0	0	0	0	0	0	0	0	24.307	0	0	20.6823	0	0	0	0	0	5.86354	0	0	0	0	0	0	0	0	0	0	0	0	21.322	0	0	10.9808	0	0	0	0	12.6866	0	0	0	0
Cyanobacteria	Cyanobacteria	Cyanobacteria	Oscillatoria	amoena	1459-7	225	0	0	0	0	0	0	0	0	26	0	0	0	0	0	0	0	0	17.4	0	0	0	0	0	0	0	0	0	0	0	0	0	0	0	8.7	0	0	0	0	40.1	0	0	0	0
Cyanobacteria	Cyanobacteria	Cyanobacteria	Oscillatoria	borneti	4.82	226	0	0	0	0	0	0	0	0	24.881	0	0	4.04762	0	4.88095	0	0	0	12.2619	0	0	6.78571	0	0	0	0	0	0	0	0	0	0	0	0	0	6.54762	0	0	0	23.2143	0	0	0	0
Cyanobacteria	Cyanobacteria	Cyanobacteria	Oscillatoria	cf. corallinae	8.92	227	0	0	0	0	0	0	0	0	53.3	0	0	0	0	4.1	0	0	0	0	0	0	0	0	0	0	0	0	0	0	0	0	5.3	0	0	0	0	0	0	0	3.5	0	0	0	0
Cyanobacteria	Cyanobacteria	Cyanobacteria	Oscillatoria	chalybea	1459-2	228	0	0	0	0	0	0	0	0	39.2617	0	0	0	0	0	0	0	0	0	0	0	0	0	0	0	0	0	0	0	0	0	12.6398	0	0	0	0	0	0	0	20.2461	0	0	0	0
Cyanobacteria	Cyanobacteria	Cyanobacteria	Oscillatoria	geminata	1459-8	229	0	0	0	0	0	0	0	0	20.9081	0	0	0	0	30.4118	0	0	0	0	0	0	0	0	0	0	0	0	0	0	0	0	0	0	0	7.70855	0	0	0	0	10.982	0	0	0	0
Cyanobacteria	Cyanobacteria	Cyanobacteria	Oscillatoria	sp.	1449-3	230	0	0	0	0	0	0	0	0	21.5933	0	0	0	0	19.8113	0	0	0	0	0	0	0	0	0	0	0	0	0	0	0	0	0	0	0	18.3438	6.49895	0	0	0	25.0524	0	0	0	0
Cyanobacteria	Cyanobacteria	Cyanobacteria	Oscillatoria	limosa	42.87	231	0	13.5032	0	0	0	0	0	0	26.879	0	0	0	0	0	0	0	0	0	0	0	12.6115	0	0	0	0	0	0	0	0	0	0	0	0	0	0	0	0	0	0	0	0	0	0
Cyanobacteria	Cyanobacteria	Cyanobacteria	Oscillatoria	lutea	1459-3	232	0	0	0	0	0	0	0	0	32.0675	0	0	0	0	0	0	0	0	4.92264	0	0	14.4866	0	0	0	0	0	0	0	0	0	0	0	0	4.5007	0	0	0	0	11.8143	0	0	0	0
Cyanobacteria	Cyanobacteria	Cyanobacteria	Oscillatoria	sancta	74.79	233	0	0	0	0	0	0	0	0	53.2468	0	0	0	0	0	0	0	0	0	0	0	0	0	0	0	0	0	0	0	0	0	0	0	0	0	0	0	0	0	0	0	0	0	0
Cyanobacteria	Cyanobacteria	Cyanobacteria	Oscillatoria	sp.	43.87	234	0	0	0	0	0	0	0	0	28.3981	0	0	0	0	0	0	0	0	0	0	0	0	0	0	0	0	0	0	0	0	0	0	0	0	0	8.6165	0	0	0	12.6214	0	0	0	0
Cyanobacteria	Cyanobacteria	Cyanobacteria	Petalonema	alatum	44.87	235	0	0	0	0	0	0	0	0	29.2186	0	0	1.359	0	4.75651	0	0	0	13.137	0	0	0	0	0	0	0	0	0	0	0	0	23.7826	0	0.906002	1.69875	0	0	0	0	16.1948	0	0	0	0
Cyanobacteria	Cyanobacteria	Cyanobacteria	Phormidium	animale	1459-6	236	0	0	0	0	0	0	0	0	20	0	0	0	0	5.48571	0	0	0	6.28571	0	0	6.85714	0	0	0	0	0	0	0	0	0	0	0	0	0	9.14286	0	0	0	12.2286	0	0	0	0
Cyanobacteria	Cyanobacteria	Cyanobacteria	Phormidium	autumnale	78.79	237	0	2.88221	0	0	0	0	0	0	20.4261	0	0	3.13283	0	2.88221	0	0	0	16.9173	0	0	3.00752	0	0	0	0	0	0	0	0	0	0	0	0	0	0	0	0	0	41.1028	0	0	0	0
Cyanobacteria	Cyanobacteria	Cyanobacteria	Phormidium	foveolarum	1462-1	238	0	0	0	0	0	0	0	0	14.2	0	0	0	0	22.9	0	0	0	0	0	0	0	0	0	0	0	0	0	0	0	0	0	0	0	15	0	0	0	0	26.5	0	0	0	0
Cyanobacteria	Cyanobacteria	Cyanobacteria	Phormidium	molle	26.99	239	0	0	0	0	0	0	0	0	21.0945	0	0	0	0	24.3781	0	0	0	0	0	0	0	0	0	0	0	0	0	0	0	0	0	0	0	0	4.47761	0	0	0	27.7612	0	0	0	0
Cyanobacteria	Cyanobacteria	Cyanobacteria	Phormidium	persicinum	80.79	240	0	0	0	0	0	0	0	0	37.8723	0	0	0	8.51064	4.68085	0	0	0	0	0	0	0	2.97872	0	0	0	0	0	0	0	0	0	0	0	9.46809	0	0	0	0	12.8723	0	0	0	0
Cyanobacteria	Cyanobacteria	Cyanobacteria	Phormidium	sp.	82.79	241	0	0	0	0	0	0	0	0	28.971	0	18.0819	0	0	6.69331	0	0	0	0	0	0	0	0	0	0	0	0	0	0	0	0	0	0	0	0	6.59341	0	0	0	28.7712	0	0	0	0
Cyanobacteria	Cyanobacteria	Cyanobacteria	Phormidium	tergestinum	75-79	242	0	0	0	0	0	0	0	0	14.6879	0	32.0685	0	0	10.6487	0	0	0	0	0	0	0	0	0	0	0	0	0	0	0	0	0	0	0	0	0	0	0	0	12.6071	0	0	0	0
Cyanobacteria	Cyanobacteria	Cyanobacteria	Phormidium	uncinatum	81.79	243	0	0	0	0	0	0	0	0	52.4294	0	0	0	0	17.9661	0	0	0	0	0	0	0	0	0	0	0	0	0	0	0	0	0	0	0	12.8814	3.16384	0	0	0	9.37853	0	0	0	0
Cyanobacteria	Cyanobacteria	Cyanobacteria	Phormidium	ectocarpi	60.90	244	0	0	0	0	0	0	0	0	24.8264	0	0	0	4.60069	0	0	0	0	0	0	0	0	0	0	0	0	0	0	0	0	0	0	0	0	12.066	0	0	0	0	0	0	0	0	0
Cyanobacteria	Cyanobacteria	Cyanobacteria	Planktothrix	agardhii	3.82	245	0	0	0	0	0	0	0	0	21.6	0	0	0	0	23.5	0	0	0	0	0	0	0	0	0	0	0	0	0	0	0	0	0	0	0	0	0	0	0	0	14	0	0	0	0
Cyanobacteria	Cyanobacteria	Cyanobacteria	Planktothrix	suspensa	5.81	246	0	0	0	0	0	0	0	0	17.8719	0	0	0	0	22.314	0	0	0	0	0	0	0	0	0	0	0	0	0	0	0	0	0	0	0	0	5.3719	0	0	0	2.47934	0	0	0	0
Cyanobacteria	Cyanobacteria	Cyanobacteria	Planktothrix	agardhii	6.89	247	0	0	0	0	0	0	0	0	24.2424	0	0	0	23.7154	0	0	0	0	0	0	0	0	0	0	0	0	0	0	0	0	0	0	0	0	0	0	0	0	0	14.7563	0	0	0	0
Cyanobacteria	Cyanobacteria	Cyanobacteria	Planktothrix	rubescens	5.89	248	0	0	0	0	0	0	0	0	29.0541	0	0	0	25.3378	0	0	0	0	0	0	0	0	0	0	0	0	0	0	0	0	0	0	0	0	0	0	0	0	0	10.473	0	0	0	0
Cyanobacteria	Cyanobacteria	Cyanobacteria	Plectonema	calothricoides	1463-4	249	0	0	0	0	0	0	0	0	15.5172	0	0	0	0	21.2982	0	0	0	0	0	0	0	0	0	0	0	0	0	0	0	0	1.41988	0	0	0	8.72211	0	0	0	6.69371	0	0	0	0
Cyanobacteria	Cyanobacteria	Cyanobacteria	Plectonema	sp.	42.90	250	0	0	0	0	0	0	0	0	19.7022	0	0	0	0	32.3024	0	0	0	0	0	0	0	0	0	0	0	0	0	0	0	0	0	0	0	20.504	4.5819	0	0	0	20.504	0	0	0	0
Cyanobacteria	Cyanobacteria	Cyanobacteria	Pleurocapsa	minor	4.99	251	0	0	0	0	0	0	0	0	6.2	0	0	0	22.8	0	0	0	0	0	0	0	0	0	0	0	0	0	0	0	0	0	0	0	0	0	0	0	0	0	0	0	0	0	0
Cyanobacteria	Cyanobacteria	Cyanobacteria	Pleurocapsa	sp.	31.84	252	0	0	0	0	0	0	0	0	16.2763	0	0	0	0	27.4005	0	0	0	0	0	0	0	0	0	0	0	0	0	0	0	0	0	0	0	9.83607	11.007	0	0	0	34.192	0	0	0	0
Cyanobacteria	Cyanobacteria	Cyanobacteria	Prochlorothrix	hollandica	10.89	253	0	0	0	0	0	0	0	0	11	0	10.6	0	0	0	0	0	0	0	0	0	0	0	0	0	0	0	0	0	0	0	0	0	0	0	0	0	0	0	0	0	0	0	0
Cyanobacteria	Cyanobacteria	Cyanobacteria	Pseudanabaena	catenata	1464-1	254	1.74863	0	0	0	0	0	2.18579	0	24.4809	0	0	0	0	39.8907	2.40437	0	0	2.51366	9.39891	0	16.5027	0	0	0	0	0	0	0	0	0	0	0	0	0	0	0	0	0	0	0	0	0	0
Cyanobacteria	Cyanobacteria	Cyanobacteria	Pseudanabaena	galeata	13.83	255	17.2222	0	0	0	0	0	0	0	6.77778	0	6.33333	0	0	2.66667	0	0	0	0	0	0	0	0	0	0	0	0	0	0	0	0	0	0	0	2.77778	5.33333	0	0	0	46.7778	0	0	0	0
Cyanobacteria	Cyanobacteria	Cyanobacteria	Rhabdogloea	smithii	47.91	256	10.3516	0	0	0	0	0	0	0	16.6016	0	20.0195	0	0	17.2852	3.90625	0	0	0	0	0	0	0	0	0	0	0	0	0	0	0	0	0	0	0	10.7422	0	0	0	0	0	0	0	0
Cyanobacteria	Cyanobacteria	Cyanobacteria	Scytonema	bohneri	255.80	257	25.8757	0	0	0	0	0	0	0	7.57062	0	0	0	0	2.93785	0	0	0	0	0	0	0	0	0	0	0	0	0	0	0	0	0	0	0	2.71186	4.63277	0	0	0	53.3333	0	0	0	0
Cyanobacteria	Cyanobacteria	Cyanobacteria	Scytonema	javanicum	39.90	258	0.471698	0	0	0	0	0	0	0	38.7972	0	0	4.59906	0	0	0	0	0	0.589623	0	0	1.53302	0	0	0	0	0	0	0	0	0	20.9906	0	0	1.65094	1.76887	0	0	0	2.71226	0	0	0	0
Cyanobacteria	Cyanobacteria	Cyanobacteria	Scytonema	lyngbyoides	40.90	259	0	1.0551	0	0	0	0	0	0	54.6307	0	0	1.0551	0	0	0	0	0	0	0	0	0	0	0	0	0	0	0	0	0	0	25.4396	0	0.820633	1.4068	2.22743	0	0	0	0	0	0	0	0
Cyanobacteria	Cyanobacteria	Cyanobacteria	Scytonema	mirabile	83.79	260	0	0	0	0	0	0	0	0	69.5167	0	0	0	0	0	0	0	0	0	0	0	0	0	0	0	0	0	0	0	0	0	0	0	0	0	9.29368	0	0	0	20.4461	0	0	0	0
Cyanobacteria	Cyanobacteria	Cyanobacteria	Scytonema	sp.	67.81	261	0	0	0	0	0	0	0	0	35.4051	0	0	0	0	7.76915	0	0	0	0	0	0	0	0	0	0	0	0	0	0	0	0	0	0	0	2.10877	2.33074	0	0	0	11.5427	0	0	0	13.9845
Cyanobacteria	Cyanobacteria	Cyanobacteria	Scytonema	spirulinoides	41.90	262	0	1.20482	1.20482	0	0	0	0	0	28.4337	0	0	16.2651	0	0	0	0	0	0	0	0	0	0	0	0	0	0	0	0	0	0	23.3735	0	1.44578	3.9759	5.42169	0	0	0	10.241	0	0	0	0
Cyanobacteria	Cyanobacteria	Cyanobacteria	Scytonema	myochrous	46.87	263	0	0	0	0	0	0	0	0	23.2527	0	0	0	0	26.3441	0	0	0	0	0	0	0	0	0	0	0	0	0	0	0	0	0	0	0	6.72043	10.8871	0	0	0	8.06452	0	0	0	0
Cyanobacteria	Cyanobacteria	Cyanobacteria	Spirulina	labyrinthiformis	59.90	264	0	0	0	0	0	0	0	0	58.7	0	0	0	0	0	0	0	0	0	0	0	0	0	0	0	0	0	0	0	0	0	0	0	0	0	0	0	0	0	0	0	0	0	0
Cyanobacteria	Cyanobacteria	Cyanobacteria	Spirulina	maxima	49.88	265	0	0	0	0	0	0	0	0	24.5247	0	0	0	1.90114	7.50951	0	0	0	0	0	0	0	0	0	0	0	0	0	0	0	0	0	0	0	1.90114	4.46768	0	0	0	17.1103	0	0	0	23.384
Cyanobacteria	Cyanobacteria	Cyanobacteria	Spirulina	subsalsa	1475-2	266	0	0	0	0	0	0	0	0	39.8184	0	0	0	9.59792	0	0	0	0	0	0	0	0	0	0	0	0	0	0	0	0	0	0	0	0	5.05837	0	0	0	0	0	0	0	0	0
Cyanobacteria	Cyanobacteria	Cyanobacteria	Spirulina	labyrinthiformis	59.80	267	0	0	0	0	0	0	0	0	33.9041	0	0	0	0	0	0	0	0	0	0	0	0	0	0	0	0	0	0	0	0	0	0	0	0	0	0	0	0	0	0	0	0	0	0
Cyanobacteria	Cyanobacteria	Cyanobacteria	Spirulina	laxissima	256.80	268	0	0	0	0	0	0	0	0	32.8698	0	0	0	4.93047	0	0	0	0	0	0	0	0	0	0	0	0	0	0	0	0	0	0	0	0	6.8268	10.2402	0	0	0	16.4349	0	0	0	0
Cyanobacteria	Cyanobacteria	Cyanobacteria	Spirulina	platensis	86.79	269	0	0	1.82315	0	0	0	0	0	17.2288	0	0	0	5.01367	0	0	0	0	0	1.54968	0	0	0	0	0	0	0	0	0	0	0	1.732	0	2.55242	2.09663	7.83956	0	0	0	12.5798	0	0	0	16.1349
Cyanobacteria	Cyanobacteria	Cyanobacteria	Stanieria	sp.	27.84	270	0	0	0	0	0	0	0	0	14.7679	0	0	0	17.7215	0	0	0	0	0	5.90717	0	0	0	0	0	0	0	0	0	0	0	0	0	0	0	0	0	0	0	0	0	0	0	0
Cyanobacteria	Cyanobacteria	Cyanobacteria	Stanieria	cyanosphaera	33.87	271	0	0	0	0	0	0	0	0	25.1287	0	0	0	0	45.1081	0	0	0	0	26.3646	0	0	0	0	0	0	0	0	0	0	0	0	0	0	0	3.39856	0	0	0	0	0	0	0	0
Cyanobacteria	Cyanobacteria	Cyanobacteria	Stigonema	ocellatum	48.90	272	0	0	0	0	0	0	0	0	33.6574	0	0	4.49575	0	0	0	0	0	0	0	0	0	0	0	0	0	0	0	0	0	0	26.2454	0	1.33657	0	0	0	0	0	1.70109	0	0	0	0
Cyanobacteria	Cyanobacteria	Cyanobacteria	Stigonema	sp.	49.90	273	0	0	0	0	0	0	0	0	33.4873	0	0	8.42956	0	0	0	0	0	0	0	0	0	0	0	0	0	0	0	0	0	0	15.358	0	0	2.194	0	0	0	0	4.04157	0	0	0	0
Cyanobacteria	Cyanobacteria	Cyanobacteria	Symploca	muscorum	46.90	274	0	1.20482	0	0	0	0	0	0	33.3333	0	0	2.40964	0	0	0	0	0	0	0	0	0	0	0	0	0	0	0	0	0	0	35.743	0	0	1.20482	5.35475	0	0	0	4.41767	0	0	0	0
Cyanobacteria	Cyanobacteria	Cyanobacteria	Synechococcus	cedrorum	88.79	275	0	0	0	0	0	0	0	0	40.8889	0	0	0	0	11.5556	0	0	0	0	0	0	0	0	0	0	0	0	0	0	0	0	0	0	0	1.88889	7.88889	0	0	0	4.22222	0	0	0	2.44444
Cyanobacteria	Cyanobacteria	Cyanobacteria	Synechococcus	elongatus	89.79	276	8.92857	0	0	4.16667	1.90476	0	0.595238	0	12.381	0	12.381	0	0	16.0714	35.3571	0	0	0	0	0	0	0	0	0	0	0	0	0	0	0	0	0	0	0	0.357143	0	0	0	0	0	0	0	0
Cyanobacteria	Cyanobacteria	Cyanobacteria	Synechococcus	sp.	2156	277	22.4775	0	0	0	0	0	0	0	18.3816	0	0	0	0	33.4665	0	0	0	0	0	0	0	0	0	0	0	0	0	0	0	0	13.2867	0	0	0	0	0	0	0	0	0	0	0	0
Cyanobacteria	Cyanobacteria	Cyanobacteria	Synechococcus	elongatus	15.90	278	0	0	0	0	0	0	0	0	22.5121	0	0	0	11.7874	1.35266	0	0	0	0	0	0	0	0	0	0	0	0	0	0	0	0	0	0	0	9.85507	1.44928	0	0	0	27.2464	0	0	0	0
Cyanobacteria	Cyanobacteria	Cyanobacteria	Synechococcus	leopoliensis	1402-1	279	1.7094	0	0	0	0	0	0	0	25.5461	0	0	0	0	37.227	0	0	0	0	0	0	0	0	0	0	0	0	0	0	0	0	0	0	0	0	3.51377	0	0	0	0	0	0	0	0
Cyanobacteria	Cyanobacteria	Cyanobacteria	Synechococcus	rubescens	3.81	280	0	0	0	0	0	0	0	0	17.6471	0	0	0	0	43.4174	0	0	0	0	9.66387	0	0	0	0	0	0	0	0	0	0	0	2.38095	0	0	0	8.54342	0	0	0	0	0	0	0	0
Cyanobacteria	Cyanobacteria	Cyanobacteria	Synechocystis	aquatilis	90.79	281	19.5719	0	4.89297	0	0	0	0	0	5.70846	0	0	0	0	39.0418	0	0	0	0	0	0	0	0	0	0	0	0	0	0	0	0	0	0	0	0	4.9949	0	0	0	0	0	0	0	0
Cyanobacteria	Cyanobacteria	Cyanobacteria	Synechocystis	pevalekii	91.79	282	5.98291	0	0	0	0	0	0	0	24.8932	0	6.19658	0	0	40.2778	0	0	0	0	0	0	0	0	0	0	0	0	0	0	0	0	3.20513	0	0	0	18.2692	0	0	0	0	0	0	0	0
Cyanobacteria	Cyanobacteria	Cyanobacteria	Synechocystis	minuscula	258.80	283	0	0	0	0	0	0	0	0	29.6	0	0	0	0	14.6	0	0	0	0	0	0	0	0	0	0	0	0	0	0	0	0	0	0	0	0	0	0	0	0	16	0	0	0	0
Cyanobacteria	Cyanobacteria	Cyanobacteria	Synechocystis	sp.	37.92	284	21.3	0	8.1	0	0	0	0	0	9.4	0	0	0	0	15.1	0	0	0	0	0	0	0	0	0	0	0	0	0	0	0	0	0	0	0	0	0	0	0	0	0	0	0	0	0
Cyanobacteria	Cyanobacteria	Cyanobacteria	Tolypothrix	distorta	93.79	285	0	0	0	0	0	0	0	0	27.2	0	0	0	0	14.9	0	0	0	0	0	0	0	0	0	0	0	0	0	0	0	0	0	0	0	7.5	5.2	0	0	0	21.6	0	0	0	0
Cyanobacteria	Cyanobacteria	Cyanobacteria	Tolypothrix	sp.	33.92	286	0	0	0	0	0	0	0	0	22.3881	0	0	0	0	16.3113	0	0	0	0	0	0	0	0	0	0	0	0	0	0	0	0	0	0	0	3.73134	7.03625	0	0	0	18.5501	0	0	0	0
Cyanobacteria	Cyanobacteria	Cyanobacteria	Tolypothrix	tenuis	94.79	287	0	0	0	0	0	0	0	0	16.5577	0	0	0	0	27.9956	0	0	0	0	0	0	0	0	0	0	0	0	0	0	0	0	0	0	0	21.1329	6.86275	0	0	0	16.9935	0	0	0	0
Cyanobacteria	Cyanobacteria	Cyanobacteria	Tychonema	sp.	23.89	288	0	0	0	0	0	0	0	0	20.7	0	0	0	0	0	0	0	0	8.5	0	0	10.9	0	0	0	0	0	0	0	0	0	0	0	0	0	0	0	0	0	20.6	0	0	0	0
Cyanobacteria	Cyanobacteria	Cyanobacteria	Westiellopsis	prolifica	16.93	289	0	0	0	0	0	0	0	0	24.1233	0	0	33.7938	0	6.80128	0	0	0	0	0	0	0	0	0	0	0	0	0	0	0	0	20.5101	0	0	6.80128	0	0	0	0	7.97024	0	0	0	0
Cyanobacteria	Cyanobacteria	Cyanobacteria	Westiellopsis	sp.	17.93	290	0	0	0	0	0	0	0	0	22.3776	0	0	0	0	32.8671	0	0	0	0	0	0	0	0	0	0	0	0	0	0	0	0	33.5664	0	0	0	0	0	0	0	0	0	0	0	0
Cyanobacteria	Cyanobacteria	Cyanobacteria	Xenococcus	sp.	28.84	291	6.4	0	0	0	0	0	0	0	11.9	0	0	0	0	11.5	0	0	0	0	7.8	0	0	0	0	0	0	0	0	0	0	0	0	0	0	0	0	0	0	0	0	0	0	0	0
Excavata	Euglenozoa	Euglenophyceae	Astasia	longa	1204-18	292	0	0	0	0	0	0	0	0	5.92105	0	0	0	0	0	0	0	0	0	0	0	0	0	0	0	0	0	0	0	0	0	0	0	0	7.56579	0	0	0	0	0	0	0	0	0
Excavata	Euglenozoa	Euglenophyceae	Astasia	margaritifera	1204-28	293	0	0	0	0	0	0	0	0	23.7752	0	0	0	0	0	0	0	0	0	0	0	0	0	0	0	0	0	0	0	0	0	0	0	0	76.2248	0	0	0	0	0	0	0	0	0
Excavata	Euglenozoa	Euglenophyceae	Astasia	torta	217.80	294	17.1206	0	0	0	0	0	0	0	9.33852	0	0	0	0	0	0	0	0	0	0	0	50.5837	0	0	0	0	0	0	0	0	0	0	0	0	0	11.9326	0	0	0	0	0	0	0	0
Excavata	Euglenozoa	Euglenophyceae	Colacium	sideropus	14.90	295	0	0	0	0	0	0	0	0	8.17264	0	0	0	0	0	0	0	0	0	0	0	0	0	9.55005	0	0	0	0	0	0	0	0	0	0	0	0	0	0	0	0	0	0	0	0
Excavata	Euglenozoa	Euglenophyceae	Distigma	curvata	1216-5	296	0	0	0	0	0	0	0	0	0	0	0	0	0	100	0	0	0	0	0	0	0	0	0	0	0	0	0	0	0	0	0	0	0	0	0	0	0	0	0	0	0	0	0
Excavata	Euglenozoa	Euglenophyceae	Distigma	elegans	224.80	297	11.9835	0	0	0	0	0	0	0	17.9063	0	0	9.50413	0	0	0	0	0	0	0	0	0	0	0	0	0	0	0	0	0	0	0	0	0	9.64187	0	0	0	0	10.7438	0	0	0	0
Excavata	Euglenozoa	Euglenophyceae	Euglena	gracilis	1224-5/1	300	0.813743	0	0	0	0	0	0	0	9.6745	0	0	0	0	1.26582	0.632911	0	0	1.7179	0	0	0	6.05787	9.58409	0	0	0	0	0	0	0	0	0	0	2.71248	0.632911	0	0	0	2.98373	0	0	0	0
Excavata	Euglenozoa	Euglenophyceae	Euglena	mutabilis	1224-9d	301	5.21327	0	0	0	0	0	0	0	12.0379	0	0	0	0	0	2.36967	0	0	1.61137	0	0	9.85782	7.20379	0	0	0	0	0	0	0	0	0	0	0	0.758294	5.21327	5.40284	0	0	21.1374	0	0	0	0
Excavata	Euglenozoa	Euglenophyceae	Euglena	polymorpha	1224-32	302	0	0	0	0	0	0	0	0	7.89211	0	0	5.39461	0	0	0	0	0	0	0	0	0	5.09491	0	0	0	0	0	0	0	0	0	0	0	5.99401	0	0	0	0	0	0	0	0	0
Excavata	Euglenozoa	Euglenophyceae	Euglena	subehrenbergii	52.86	303	0	0	0	0	0	0	0	0	8.70871	0	0	5.20521	0	0	0	0	0	8.30831	0	0	14.2142	0	0	0	0	0	0	0	0	0	0	0	0	0	0	0	0	0	6.70671	0	0	0	0
Excavata	Euglenozoa	Euglenophyceae	Euglena	viridis	1224-21	304	0	0	0	0	0	1.10887	0	0	7.05645	0	0	0	0	1.71371	2.92339	0	0	4.43548	0	0	0	4.7379	5.24194	0	0	0	0	0	0	0	0	0	0	1.00806	5.94758	0	0	0	9.77823	0	0	0	0
Excavata	Euglenozoa	Euglenophyceae	Euglena	acus	1224-1d	305	0	0	0	0	0	0	0	0	0	0	0	0	0	0	0	0	0	0	0	0	16.8	0	0	0	0	0	0	0	0	0	0	0	0	0	0	0	0	0	0	0	0	0	0
Excavata	Euglenozoa	Euglenophyceae	Euglena	anabaena	1224-2	306	1.59325	0	0	0	0	0	0	0	6.27929	0	0	1.12465	0	1.40581	0	0	0	3.46767	0	0	0	2.2493	11.2465	0	0	0	0	0	0	0	0	0	0	1.21837	2.2493	0	0	0	7.40394	0	0	0	0
Excavata	Euglenozoa	Euglenophyceae	Euglena	cantabrica	1224-25	307	0	0	0	0	0	0	0	0	9.99001	0	0	3.7962	0	0	0	0	0	2.8971	0	0	2.8971	9.29071	0	0	0	0	0	0	0	0	0	0	0	0	0	0	0	0	4.995	0	0	0	0
Excavata	Euglenozoa	Euglenophyceae	Euglena	caudata	1224-26a	308	0	0	0	0	0	0	0	0	17.7515	0	0	0	0	0	0	0	0	0	0	0	0	0	0	0	0	0	0	0	0	0	0	0	0	0	0	0	0	0	0	0	0	0	0
Excavata	Euglenozoa	Euglenophyceae	Euglena	clara	25.98	309	0	0	0	0	0	0	0	0	5.49451	0	0	6.39361	0	0	0	0	0	4.0959	0	0	8.29171	10.4895	0	0	0	0	0	0	2.2977	0	0	0	0	2.1978	0	0	0	0	11.1888	0	0	0	0
Excavata	Euglenozoa	Euglenophyceae	Euglena	communis	1224-40	310	0	0	0	0	0	0	0	0	16.9	0	0	0	0	0	0	0	0	0	0	0	0	12.5	0	0	0	0	0	0	0	0	0	0	0	0	0	0	0	0	0	0	0	0	0
Excavata	Euglenozoa	Euglenophyceae	Euglena	deses	1224-22	311	0	0	0	0	0	0	0	0	14.7	0	0	0	0	0	0	0	0	0	0	0	0	0	0	0	0	0	0	0	0	0	0	0	0	0	16.1	0	0	0	13.6	0	0	0	0
Excavata	Euglenozoa	Euglenophyceae	Euglena	ehrenbergii	1224-38	312	0	0	0	0	0	0	0	0	8.69131	0	0	0	0	0	0	0	0	0	0	0	17.5824	0	0	0	0	0	0	0	0	0	0	0	0	0	0	0	0	0	13.4865	0	0	0	0
Excavata	Euglenozoa	Euglenophyceae	Euglena	geniculata	1224-4f	313	0	0	0	0	0	0	0	0	6.9	0	0	2.2	0	0	0	0	0	4.7	0	0	5.4	7.1	0	0	0	0	0	0	0	0	0	0	0	0	1.8	0	0	0	13.8	0	0	0	0
Excavata	Euglenozoa	Euglenophyceae	Euglena	gracilis	1224-5/1	314	0	0	0	0	0	0	0	0	4.00421	0	0	0	0	0	0	0	0	0	0	0	0	0	0	0	0	0	0	0	0	0	0	0	0	4.21496	0	0	0	0	0	0	0	0	0
Excavata	Euglenozoa	Euglenophyceae	Euglena	granulata	1224-8c	315	0	0	0	0	0	0	0	0	8.10811	0	0	3.7037	0	0	0	0	0	0	0	0	4.5045	8.10811	0	0	0	0	0	0	0	0	0	0	0	0	6.40641	0	0	0	5.40541	0	0	0	0
Excavata	Euglenozoa	Euglenophyceae	Euglena	limnophila	1224-23	316	0	0	0	0	0	0	0	0	7.90791	0	0	7.00701	0	0	0	0	0	1.1011	0	0	4.6046	17.1171	0	0	0	0	0	0	0	0	0	0	0	1.001	0	0	0	0	1.9019	0	0	0	0
Excavata	Euglenozoa	Euglenophyceae	Euglena	magnifica	1224-30	317	0	0	0	0	0	0	0	0	8.9	0	0	4	0	0	0	0	0	3.3	0	0	6.3	6.5	0	0	0	0	0	0	0	0	0	0	0	3.3	6.7	0	0	0	7	0	0	0	0
Excavata	Euglenozoa	Euglenophyceae	Euglena	oxyuris	1224-10b	318	0	0	0	0	0	0	0	0	0	0	0	0	0	0	0	0	0	0	0	0	0	0	0	0	0	0	0	0	0	0	0	0	0	0	0	0	0	0	0	0	0	0	0
Excavata	Euglenozoa	Euglenophyceae	Euglena	proxima	1224-11b	319	0	0	0	0	0	0	0	0	10.5105	0	0	4.2042	0	0	0	0	0	2.3023	0	0	3.4034	2.4024	0	0	0	0	0	0	0	0	0	0	0	12.012	3.6036	0	0	0	30.3303	0	0	0	0
Excavata	Euglenozoa	Euglenophyceae	Euglena	sociabilis	1224-12b	320	0	0	0	0	0	0	0	0	22.9611	0	0	0	0	0	0	0	0	0	0	0	0	0	0	0	0	0	0	0	0	0	0	0	0	0	0	0	0	0	0	0	0	0	0
Excavata	Euglenozoa	Euglenophyceae	Euglena	spirogyra	1224-13a	321	0	0	0	0	0	0	0	0	7.78443	0	0	0	0	3.69261	0	0	0	0	0	0	18.1637	14.2715	0	0	0	0	0	0	0	0	0	0	0	0	0	0	0	0	4.39122	0	0	0	0
Excavata	Euglenozoa	Euglenophyceae	Euglena	stellata	1224-14	322	1.95886	0	0	0	0	1.46915	0	0	10.6758	0	0	0	0	0	3.23213	0	0	0	0	0	0	4.50539	10.4799	0	0	0	0	0	0	0	0	0	0	1.17532	1.76298	0	0	0	1.56709	0	0	0	0
Excavata	Euglenozoa	Euglenophyceae	Euglena	tripteris	1224-16	323	0	0	0	0	0	0	0	0	8.2	0	0	0	0	4.7	0	0	0	0	0	0	0	17.9	0	0	0	0	0	0	0	0	0	0	0	0	0	0	0	0	2.8	0	0	0	0
Excavata	Euglenozoa	Euglenophyceae	Euglena	viridis	1224-17d	324	0	0	0	0	0	0	0	0	8.78187	0	0	0	0	4.81586	0	0	0	0	0	0	0	0	18.6025	0	0	0	0	0	0	0	0	0	0	0	0	0	0	0	0	0	0	0	0
Excavata	Euglenozoa	Euglenophyceae	Gyropaigne	lefevrei	227.80	325	0	0	0	0	0	0	0	0	0	0	0	0	0	100	0	0	0	0	0	0	0	0	0	0	0	0	0	0	0	0	0	0	0	0	0	0	0	0	0	0	0	0	0
Excavata	Euglenozoa	Euglenophyceae	Hyalophacus	ocellata	228.80	326	0	0	0	0	0	0	0	0	56.1616	0	0	43.8384	0	0	0	0	0	0	0	0	0	0	0	0	0	0	0	0	0	0	0	0	0	0	0	0	0	0	0	0	0	0	0
Excavata	Euglenozoa	Euglenophyceae	Khawkinea	pertyi	213.80	328	0	0	0	0	0	0	0	0	0	0	0	0	0	0	0	0	0	0	0	0	0	0	0	0	0	0	0	0	0	0	0	0	0	0	0	0	0	0	0	0	0	0	0
Excavata	Euglenozoa	Euglenophyceae	Khawkinea	quartana	1204-20a	329	4.20168	0	0	0	0	0	0	0	14.7059	0	0	0	0	0	0	0	0	0	0	0	0	0	0	0	0	0	0	0	0	0	3.22129	0	0	22.8291	0	0	0	0	29.5518	0	0	0	0
Excavata	Euglenozoa	Euglenophyceae	Lepocinclis	ovata	1244-5	330	0	6.97026	0	0	0	0	0	0	10.4089	0	0	0	0	3.62454	0	0	0	0	0	0	0	0	22.9554	0	0	0	0	0	0	0	0	0	0	0	0	0	0	0	0	0	0	0	0
Excavata	Euglenozoa	Euglenophyceae	Lepocinclis	ovum	1244-8	331	0	0	0	0	0	0	0	0	7.70771	0	0	0	0	4.004	0	0	0	0	0	0	0	21.3213	0	0	0	0	0	0	0	0	0	0	0	0	3.003	0	0	0	3.4034	0	0	0	0
Excavata	Euglenozoa	Euglenophyceae	Lepocinclis	salina	1244-3	332	0	0	0	0	0	0	0	0	6.5	0	0	0	0	0	0	0	0	0	0	0	0	21.1	0	0	0	0	0	0	0	0	0	0	0	0	0	0	0	0	0	0	0	0	0
Excavata	Euglenozoa	Euglenophyceae	Menoidium	bibacillatum	1247-1	333	0	0	0	0	0	8.43091	0	0	10.5386	0	0	0	0	0	0	0	0	0	0	0	0	0	0	0	0	0	0	0	0	0	0	0	0	0	0	0	0	0	0	0	0	0	0
Excavata	Euglenozoa	Euglenophyceae	Menoidium	cultellus	1247-2	334	0	0	0	0	0	0	0	0	100	0	0	0	0	0	0	0	0	0	0	0	0	0	0	0	0	0	0	0	0	0	0	0	0	0	0	0	0	0	0	0	0	0	0
Excavata	Euglenozoa	Euglenophyceae	Menoidium	intermedium	1247-3	335	0	5.31287	0	0	0	0	0	0	12.987	0	0	0	0	5.90319	0	0	0	0	0	0	0	0	0	0	0	0	0	0	0	0	0	0	0	0	7.31995	0	0	0	0	0	0	0	0
Excavata	Euglenozoa	Euglenophyceae	Parmidium	circulare	230.80	336	0	0	0	0	0	0	0	0	0	0	0	0	0	0	0	0	0	0	0	0	0	0	0	0	0	0	0	0	0	0	0	0	0	0	0	0	0	0	3.77574	0	0	0	0
Excavata	Euglenozoa	Euglenophyceae	Parmidium	scutulum	232.80	337	0	0	0	0	0	0	0	0	7.2573	0	0	0	0	10.6503	0	0	0	0	0	0	0	0	0	0	0	0	0	0	0	0	0	0	0	0	11.3101	0	0	0	0	0	0	0	0
Excavata	Euglenozoa	Euglenophyceae	Phacus	acuminatus	1261-1	338	0	0	0	0	0	0	0	0	0	0	0	0	0	0	0	0	0	0	0	0	0	21.2	0	0	0	0	0	0	0	0	0	0	0	0	0	0	0	0	0	0	0	0	0
Excavata	Euglenozoa	Euglenophyceae	Phacus	agilis	10.88	339	0	0	0	0	0	0	0	0	7.19281	0	0	0	0	3.2967	0	0	0	0	0	0	0	0	17.0829	0	0	0	0	0	0	0	0	0	0	0	0	0	0	0	3.2967	0	0	0	0
Excavata	Euglenozoa	Euglenophyceae	Phacus	brachykentron	1261-7	340	0	0	0	0	0	0	0	0	0	0	0	0	0	0	0	0	0	0	0	0	0	0	0	0	0	0	0	0	0	0	0	0	0	0	0	0	0	0	0	0	0	0	0
Excavata	Euglenozoa	Euglenophyceae	Phacus	aenigmaticus	1261-9	341	0	0	0	0	0	0	0	0	8.6	0	0	0	0	3.4	0	0	0	0	0	0	1.6	2.3	11	0	0	0	0	0	0	0	1.5	0	0	5.4	5.3	0	0	0	5.7	0	0	0	0
Excavata	Euglenozoa	Euglenophyceae	Phacus	pleuronectes	1261-3b	342	0	10.385	0	0	0	0	0	0	12.5336	0	0	0	0	0	0	0	0	0	15.4879	0	0	19.0689	0	0	0	0	0	0	0	0	0	0	0	0	0	0	0	0	0	0	0	0	0
Excavata	Euglenozoa	Euglenophyceae	Phacus	pusillus	1261-5	343	0	0	0	0	0	0	0	0	5.8	0	0	0	0	0	0	0	3	0	0	0	0	12.2	0	0	0	0	0	0	0	0	0	0	0	0	2.9	0	0	0	4.6	0	0	0	0
Excavata	Euglenozoa	Euglenophyceae	Phacus	similis	58.81	344	0	0	0	0	0	0	0	0	5.99401	0	0	0	0	0	0	0	0	0	0	0	0	10.1898	0	0	0	0	0	0	0	0	0	0	0	0	0	0	0	0	0	0	0	0	0
Excavata	Euglenozoa	Euglenophyceae	Phacus	trqueter	1261-8	345	0	0	0	0	0	0	0	0	8.29171	0	0	0	0	3.8961	0	0	0	0	0	0	0	11.1888	0	0	0	0	0	0	0	0	0	0	0	0	0	0	0	0	0	0	0	0	0
Excavata	Euglenozoa	Euglenophyceae	Rhabdomonas	costata	236.80	346	0	0	0	0	0	0	0	0	0	0	0	0	0	0	0	0	0	0	0	0	0	0	0	0	0	0	0	0	0	0	0	0	0	0	0	0	0	0	0	0	0	0	0
Excavata	Euglenozoa	Euglenophyceae	Rhabdomonas	gibba	1271-2	347	0	0	0	0	0	0	0	0	7.6	0	0	0	0	0	0	0	0	0	0	0	0	0	0	0	0	0	0	0	0	0	0	0	0	13.5	5.4	0	0	0	17.3	0	0	0	0
Excavata	Euglenozoa	Euglenophyceae	Rhabdomonas	incurva	1271-8	348	0	0	0	0	0	0	0	0	24.3796	0	0	0	0	0	0	0	0	0	0	0	0	0	0	0	0	0	0	0	0	0	0	0	0	0	0	0	0	0	0	0	0	0	0
Excavata	Euglenozoa	Euglenophyceae	Rhabdomonas	intermedia	238.80	349	0	0	0	0	0	0	0	0	0	0	0	0	0	0	0	0	0	0	0	0	0	0	0	0	0	0	0	0	0	0	0	0	0	0	0	0	0	0	0	0	0	0	0
Excavata	Euglenozoa	Euglenophyceae	Rhabdomonas	spiralis	233.80	350	0	0	0	0	0	0	0	0	6.84524	0	0	0	0	5.95238	0	0	0	0	0	0	0	0	0	0	0	0	0	0	0	0	0	0	0	7.04365	5.75397	0	0	0	0	0	0	0	0
Excavata	Euglenozoa	Euglenophyceae	Rhabdomonas	costata	1279-1	351	0	0	0	0	0	0	0	0	0	0	0	0	0	0	0	0	0	0	0	0	0	0	0	0	0	0	0	0	0	0	0	0	0	0	0	0	0	0	0	0	0	0	0
Excavata	Euglenozoa	Euglenophyceae	Trachelomonas	conradi	1283-17	352	0	0	0	0	0	0	0	0	7.70771	0	0	0	0	8.70871	0	0	0	0	0	0	0	0	6.00601	0	0	0	0	0	0	0	0	0	0	0	7.50751	0	0	0	0	0	0	0	0
Excavata	Euglenozoa	Euglenophyceae	Trachelomonas	echinata	1283-22	353	0	0	0	0	0	0	0	0	5.99401	0	0	0	0	3.8961	0	0	0	0	0	0	0	5.79421	6.99301	0	0	0	0	0	0	0	0	0	0	0	3.996	0	0	0	0	0	0	0	0
Excavata	Euglenozoa	Euglenophyceae	Trachelomonas	ellipsoidalis	1283-23	354	1.5448	0	0	0	0	0	0	0	7.20906	0	0	0	0	6.28218	0	0	1.5448	0	0	0	0	3.50154	7.10608	0	0	0	0	0	0	0	1.64779	0	0	1.95675	2.36869	0	0	0	2.88363	0	0	0	0
Excavata	Euglenozoa	Euglenophyceae	Trachelomonas	hispida	1283-1	355	0	0	0	0	0	0	0	0	4.9049	0	0	0	0	4.1041	0	0	0	0	0	0	0	4.1041	7.40741	0	0	0	0	0	0	0	0	0	0	0	2.7027	0	0	0	2.3023	0	0	0	0
Excavata	Euglenozoa	Euglenophyceae	Trachelomonas	intermedia	1283-2	356	0	0	0	0	0	0	0	0	5.01002	0	0	0	0	2.60521	0	0	3.50701	0	0	0	0	3.90782	8.31663	0	0	0	0	0	0	0	0	0	0	0	3.10621	0	0	0	4.80962	0	0	0	0
Excavata	Euglenozoa	Euglenophyceae	Trachelomonas	lefevrei	1283-8	357	0.919305	1.1236	0	0	0	4.18795	0	0	3.57508	0	0	1.94076	0	1.83861	0	0	1.63432	2.14505	0	0	4.69867	1.32789	16.0368	0	0	0	2.55363	0	0	0	1.53218	0	0	14.1982	8.88662	0	0	0	2.24719	0	0	0	0
Excavata	Euglenozoa	Euglenophyceae	Trachelomonas	oblonga	1283-10	358	0	0	0	0	0	0	0	0	5.62372	0	0	0	0	4.90798	0	0	1.22699	0	0	0	0	2.04499	13.2924	0	0	0	0	0	1.63599	0	0	0	0	1.32924	4.29448	0	0	0	2.35174	0	0	0	0
Excavata	Euglenozoa	Euglenophyceae	Trachelomonas	reticulata	239.80	359	0	0	0	0	0	0	0	0	20.7569	0	0	0	0	42.6032	0	0	0	0	0	0	0	0	0	0	0	0	0	0	0	0	0	0	0	0	3.61239	0	0	0	0	0	0	0	0
Excavata	Euglenozoa	Euglenophyceae	Trachelomonas	similis	1283-14	360	0	0	0	0	0	1.82648	0	0	7.42009	0	0	0.913242	3.19635	0.684932	0.799087	0.799087	0	4.79452	1.0274	0	16.6667	5.93607	1.71233	0	0	0	0	0	0	7.53425	1.82648	0	0	1.14155	0	0	0	0.913242	8.78995	0	0	0	0
Excavata	Euglenozoa	Euglenophyceae	Trachelomonas	variabilis	1283-24	361	2.46305	2.85714	0	0	0	2.46305	0	0	9.45813	0	0	0	0	4.92611	0	0	0	1.08374	0	0	0	2.56158	17.5369	0	0	0	0	0	0	0	0	0	0	5.91133	1.08374	0	0	0	2.16749	0	0	0	0
Excavata	Euglenozoa	Euglenophyceae	Trachelomonas	volvocinopsis	1283-16	362	1.3013	1.5015	1.8018	0	0	0	0	0	5.30531	0	0	0	0	2.5025	0	0	1.8018	0	0	0	0	6.50651	11.3113	0	0	0	0	0	0	0	0	0	0	0	2.2022	0	0	0	2.9029	0	0	0	0
Excavata	Euglenozoa	Euglenophyceae	Trachelomonas	zorensis	1283-18	363	0	0	0	0	0	0	0	0	6.25	0	0	0	0	1.5121	0	1.91532	2.41935	0	0	0	0	4.03226	13.1048	0	0	0	0	0	0	0	0	0	0	1.71371	1.81452	0	0	0	3.42742	0	0	0	0
Excavata	Euglenozoa	Euglenophyceae	Trachelomonas	cingulata	1283-21	364	0	0	0	0	0	0	0	0	5.89411	0	0	0	0	0	0	0	0	0	0	0	0	8.79121	0	0	0	0	0	0	0	0	0	0	0	0	0	0	0	0	0	0	0	0	0
Excavata	Euglenozoa	Euglenophyceae	Trachelomonas	grandis	204.80	365	0	0	0	0	0	0	0	0	0	0	0	0	0	6.60955	0	0	0	0	0	0	8.32313	8.56793	0	0	0	0	0	0	0	0	0	0	0	4.16157	12.9743	0	0	0	8.20073	0	0	0	0
Excavata	Euglenozoa	Euglenophyceae	Trachelomonas	volvocina	1283-4	366	0	0	0	0	0	0	0	0	0	0	0	0	0	0	0	0	0	0	0	0	0	22.0421	0	0	0	0	0	0	0	0	0	0	0	0	0	0	0	0	26.9044	0	0	0	0
Plantae	Chlorophyta	Chlorophyceae	Actinastrum	gracillimum	15.94	367	0	0	0	0	0	0	0	0	46.8531	0	0	0	0	0	0	0	0	13.1868	0	0	0	3.6963	0	0	0	0	0	0	0	0	0	0	0	2.997	0	0	0	0	10.3896	0	0	0	0
Plantae	Chlorophyta	Chlorophyceae	Actinochloris	terrestris	49.93	368	0	0	0	0	0	0	0	0	7.2	0	0	0	0	3.2	9.1	0	0	0	0	0	2.9	0	15.3	0	0	0	0	0	0	0	0	0	0	10.2	4	0	0	0	17	0	0	0	0
Plantae	Chlorophyta	Chlorophyceae	Actinochloris	sphaerica	247-1a	369	0	0	0	0	0	0	0	0	30.2	0	0	0	0	0	0	0	0	0	0	0	0	0	0	0	0	0	0	0	0	0	0	0	0	0	0	0	0	0	0	0	0	0	0
Plantae	Chlorophyta	Chlorophyceae	Actinochloris	terrestris	247-1b	370	0	0	0	0	0	0	0	0	7.38523	0	0	0	0	0	6.28743	0	0	2.89421	0	0	0	4.59082	16.3673	0	0	0	0	0	0	0	0	0	0	1.79641	3.39321	0	0	0	14.3713	0	0	0	0
Plantae	Chlorophyta	Chlorophyceae	Amphikrikos	sp.	30.96	371	0	0	0	0	0	0	0	0	12.6042	0	0	2.1875	0	0	0	0	0	3.02083	0	0	0	6.45833	0	0	0	0	0	0	0	0	0	0	0	26.3542	3.95833	0	0	0	18.5417	0	0	0	0
Plantae	Chlorophyta	Chlorophyceae	Ankistrodesmus	densus	202-1	372	0	0	0	0	0	0	0	0	10.6106	0	0	1.8018	0	0.700701	1.3013	0	0	0.600601	0	0	0	2.5025	5.90591	0	0	0	0	0	0	0	0	0	0	19.4194	2.002	0	0	0	5.60561	0	0	0	0
Plantae	Chlorophyta	Chlorophyceae	Ankistrodesmus	falcatus	202-9	373	0	0	0	0	0	0	0	0	13.3133	0	0	2.5025	0	3.7037	0	0	0	6.00601	0	0	0	0	4.3043	0	0	0	0	0	0	0	0	0	0	10.3103	3.6036	0	0	0	8.40841	0	0	0	0
Plantae	Chlorophyta	Chlorophyceae	Ankistrodesmus	fusiformis	2005	374	0	0	0	0	0	0	0	0	13.5385	0	0	0.307692	0	0.512821	0.615385	0	0	1.12821	0	0	0	1.84615	7.07692	0	0	0	0	0	0	0	0	0	0	21.1282	1.33333	0	0	0	3.48718	0	0	0	0.512821
Plantae	Chlorophyta	Chlorophyceae	Ankistrodesmus	gracilis	53.81	375	0	0	0	0	0	0	0	0	9.02004	0	0	0	0	0	0	0	0	0	0	0	0	0	9.57684	0	0	0	0	0	0	0	0	0	0	7.34967	0	0	0	0	6.34744	0	0	0	0
Plantae	Chlorophyta	Chlorophyceae	Ankistrodesmus	nannoselene	202-6	376	0	0	0	0	0	0	0	0	13.8	0	0	2.9	0	2.5	0	0	0	1.3	0	0	0	0	11.2	0	0	0	0	0	0	0	0	0	0	16.9	1.8	0	0	0	2.3	0	0	0	0
Plantae	Chlorophyta	Chlorophyceae	Ankistrodesmus	spiralis	6.81	377	0	0	0	0	0	0	0	0	11.1111	0	0	0	0	0	0	0	0	0	0	0	0	0	5.90591	0	0	0	0	0	0	0	0	0	0	3.5035	2.002	0	0	0	0	0	0	0	0
Plantae	Chlorophyta	Chlorophyceae	Ankistrodesmus	stipitatus	202-5	378	0	0	0	0	0	0	0	0	14.2857	0	0	1.86335	0	2.07039	0	0	0	0	0	0	0	0	5.38302	0	0	0	0	0	0	0	0	0	0	10.2484	3.62319	0	0	0	2.17391	0	0	0	0
Plantae	Chlorophyta	Chlorophyceae	Ankistrodesmus	bibraianus	278-1	379	0	0	0	0	0	0	0	3.8038	5.00501	0	0	0	0	0	0	0	0	3.5035	0	0	0	0	10.5105	0	0	0	0	0	0	0	0	0	0	3.7037	0	0	0	0	6.50651	0	0	0	0
Plantae	Chlorophyta	Chlorophyceae	Ankyra	judayi	17.84	380	0	0	0	0	0	0	0	0	27.1255	0	0	4.35223	0	0	0	0	0	0	0	0	0	0	8.2996	0	0	0	0	0	0	0	0	0	0	7.89474	11.5385	0	0	0	2.73279	0	0	0	1.417
Plantae	Chlorophyta	Chlorophyceae	Aphanochaete	confervicola	27.91	381	0	0	0	0	0	0	0	0	19.4853	0	0	0	0	0	0	0	0	0	0	0	0	0	0	0	0	0	0	0	0	0	0	0	0	0	0	0	0	0	16.7279	0	0	0	3.76838
Plantae	Chlorophyta	Chlorophyceae	Aphanochaete	elegans	67.90	382	0	0	0	0	0	0	0	0	36.8093	0	0	0	0	0	0	0	0	0	0	0	0	3.65419	0	0	0	0	0	0	0	0	0	0	0	3.47594	0	0	0	0	6.86275	0	0	0	0
Plantae	Chlorophyta	Chlorophyceae	Aphanochaete	magna	68.90	383	0	0	0	0	0	0	0	0	22.1264	0	0	0	0	0	0	0	0	0	0	0	0	0	0	0	0	0	0	0	0	0	0	0	0	0	6.99234	0	0	0	0	0	0	0	0
Plantae	Chlorophyta	Chlorophyceae	Aphanochaete	repens	21.91	384	0	0	0	0	0	0	0	0	19.7318	0	0	0	0	0	0	0	0	0	0	0	0	6.51341	0	0	0	0	0	0	0	0	0	0	0	15.7088	3.06513	0	0	0	17.5287	0	0	0	0
Plantae	Chlorophyta	Chlorophyceae	Aphanochaete	sp.	12-95	385	0	0	0	0	0	0	0	0	10.0705	0	0	1.51057	0	0	0	0	0	1.00705	0	0	0	3.42397	0	0	0	0	0	0	0	0	0	0	0	18.0262	1.91339	0	0	0	25.4783	0	0	0	4.83384
Plantae	Chlorophyta	Chlorophyceae	Asterarcys	quadricellulare	2195	386	0	0	0	0	0	0	0	0	0	0	0	2.03252	0	0	0	0	0	1.72764	0	0	0	8.13008	3.04878	0	0	0	0	0	0	0	9.34959	0	0	40.2439	0	0	0	0	15.6504	0	0	0	0
Plantae	Chlorophyta	Chlorophyceae	Asterococcus	limneticus	20.85	387	0	0	0	0	0	0	0	0	30.3132	0	0	0	0	1.45414	0	0	0	0	0	0	6.59955	0	0	0	0	0	0	0	0	0	0	0	0	2.23714	15.2125	0	0	0	4.36242	0	0	0	8.16555
Plantae	Chlorophyta	Chlorophyceae	Asteromonas	gracilis	64.90	388	0.348432	0	0	0	0	0	0	0	32.288	0	1.97445	1.39373	0	0	0	0	0	0	0	0	0.58072	0	0	0	0	0	0	0	0	0	8.01394	0	0	5.57491	1.39373	0.696864	0	0	8.7108	0	0	0	0
Plantae	Chlorophyta	Chlorophyceae	Atractomorpha	echinata	70.90	390	0	0	0	0	0	0	0	0	18.4642	0	0	0	0	0	0	0	0	0	0	0	0	6.21225	0	0	0	0	0	0	0	0	0	0	0	15.0129	5.78085	0	0	0	18.4642	0	0	0	0
Plantae	Chlorophyta	Chlorophyceae	Atractomorpha	porcata	71.90	391	0	0	0	0	0	0	0	0	19.7621	0	0	0	0	0	0	0	0	0	0	0	0	5.76395	0	0	0	0	0	0	0	0	0	0	0	8.78317	10.1555	0	0	0	6.77036	0	0	0	0
Plantae	Chlorophyta	Chlorophyceae	Axilosphaera	vegetata	30.95	392	0.765027	0	0	0	0	0	0	2.18579	17.5956	0	0	0.983607	0	0.874317	3.27869	0	0	0	0	0	0	1.96721	3.06011	0	0	0	0	0	0	0	0	0	0	20.5464	7.43169	0	0	0	8.96175	0	0	0	0
Plantae	Chlorophyta	Chlorophyceae	Binuclearia	sp.	39.91	393	0	0	0	0	0	0	0	0	14.5702	0	0	0	0	2.20126	0	0	0	6.60377	0	0	0	5.97484	0	0	0	0	0	0	0	0	0	0	0	0	0	0	0	0	22.7463	0	0	0	2.4109
Plantae	Chlorophyta	Chlorophyceae	Borodinellopsis	texensis	17.95	394	0	0	0	0	0	0	0	0	0	0	0	0	0	0	0	0	0	0	0	0	0	0	0	0	0	0	0	0	0	0	0	0	0	21.7	0	0	0	0	0	0	0	0	0
Plantae	Chlorophyta	Chlorophyceae	Brachiomonas	sp.	Brachio2	395	0	0	0	0	0	0	0	1.86722	38.6929	0	0	0	0	0	2.90456	0	0	0	0	0	0	0	5.80913	0	0	0	0	0	0	0	0	0	0	0	6.639	0	0	0	0	0	0	0	0
Plantae	Chlorophyta	Chlorophyceae	Brachiomonas	submarina	7-2b	396	0.365408	0	0	0	0	0	0	0	29.8417	0	0.852619	4.26309	0	0.365408	0	0	0	0	0	0	0.243605	2.55786	0	0	0	0	0	0	0	0	0.365408	0	0	3.04507	4.87211	0.243605	0	0	9.62241	0	0	0	1.70524
Plantae	Chlorophyta	Chlorophyceae	Bracteacoccus	cinnabarinus	221-2	397	0	0	0	0	0	0	0	0	13.7029	0	0	3.45188	0	0	7.00837	0	0	5.33473	0	0	0	0	3.34728	0	0	0	0	0	0	0	0	0	0	13.8075	2.09205	0	0	0	13.3891	0	0	0	2.19665
Plantae	Chlorophyta	Chlorophyceae	Bracteacoccus	engadinensis	221-3	398	0	0	0	0	0	0	0	0	11.3424	0	0	4.68262	0	0	0	0	0	7.28408	0	0	0	11.3424	5.30697	0	0	0	0	0	0	0	0	0	0	20.7076	0	0	0	0	11.5505	0	0	0	0
Plantae	Chlorophyta	Chlorophyceae	Bracteacoccus	minor	221-1	399	0	0	0	0	0	0	0	0	11.1	0	0	0.7	0	0.4	0	0	0	4.3	0	0.3	0	3.1	5.1	0	0	0	0	0	0	0	0	0	0	23.5	3.1	0	0	0	25.4	0	0	0	0
Plantae	Chlorophyta	Chlorophyceae	Bracteacoccus	sp.	2032	400	0	0	0	0	0	0	0	0	12.5896	0	0	2.66121	0	0	0	0	0	6.2436	0	0	0	0	7.3695	0	0	0	0	0	0	0	0	0	0	13.9202	4.29887	0	0	0	17.7073	0	0	0	0
Plantae	Chlorophyta	Chlorophyceae	Bracteacoccus	terrestris	221-4	401	0	0	0	0	0	0	0	0	10.1042	0	0	5.83333	0	0	0	0	0	6.5625	0	0	0	12.3958	3.54167	0	0	0	0	0	0	0	0	0	0	16.1458	0	0	0	0	11.9792	0	0	0	0
Plantae	Chlorophyta	Chlorophyceae	Carteria	crucifera	8-7a	402	1.59236	0	0	0	0	0	0	0.530786	5.52017	0	0	2.01699	0	0	0	0	0	0	0	0	55.0955	0	0	0	0	0	0	0	0	0	0	0	0	15.9236	1.69851	0	0	0	4.35244	0	0	0	0
Plantae	Chlorophyta	Chlorophyceae	Carteria	disclusa	23.72	403	0.2442	0	0	0	0	0	0	0	14.0415	0	0.3663	2.8083	0	1.221	0	0	0	0.2442	0	0	0.3663	1.0989	0	0	0	0	0	0	0	0	0.4884	0	0	1.4652	11.1111	5.61661	0	0	6.10501	0	0	0	0
Plantae	Chlorophyta	Chlorophyceae	Carteria	lunzensis	2.93	404	3.92781	0	0	0	0	0	0	0	7.96178	0	0	6.90021	0	1.59236	0	0	0	0.318471	0	0	0	0.849257	0	0	0	0	0	0	0	0	0.424628	0	0	22.0807	3.82166	0	0	0	3.92781	0	0	0	0
Plantae	Chlorophyta	Chlorophyceae	Carteria	obtusa	40.84	405	0	0	0	0	0	0	0	0	20.4334	0	0.722394	2.27038	0	0	0	0	0	0	0	0	0	10.2167	0	0	0	0	0	0	0	0	0.619195	0	0	3.50877	14.6543	0	0	0	20.9494	0	0	0	0
Plantae	Chlorophyta	Chlorophyceae	Carteria	sp.	8-5	406	2.89352	0	0	0	0	0	0	0	23.2639	0	1.27315	2.43056	0	1.50463	0	0	0	1.04167	0	0	0	0.925926	0	0	0	0	0	0	0	0	1.85185	0	0	8.7963	9.72222	0	0	0	12.3843	0	0	0	0
Plantae	Chlorophyta	Chlorophyceae	Chaetonema	irregulare	18.87	407	0	0	0	0	0	0	0	0	16.4035	0	0	0	0	0	0	0	0	11.0526	0	0	0	0	0	0	0	0	0	0	0	0	0	0	0	0	15	0	0	0	5.4386	0	0	0	0
Plantae	Chlorophyta	Chlorophyceae	Chaetopeltis	orbicularis	17.88	408	0	0	0	0	0	0	0	0	16.5792	0	0	0	0	0	0	0	0	0	0	0	0	0	0	0	0	0	0	0	0	0	0	0	0	47.5341	13.0115	0	0	0	13.0115	0	0	0	0
Plantae	Chlorophyta	Chlorophyceae	Chaetophora	elegans	21.98	409	1.36054	0	0	0	0	0	0	0	15.7434	0	0	0	0	0	0	0	0	2.04082	0	0	2.138	9.0379	0	0	0	0	0	0	0	0	0	0	0	6.99708	1.36054	0	0	0	12.4393	0	0	0	0
Plantae	Chlorophyta	Chlorophyceae	Chaetophora	incrassata	413-2	410	0	0	0	0	0	0	0	0	19.1099	0	0	0	0	1.7452	0	0	0	0	0	0	0	10.4712	0	0	0	0	0	0	0	0	0	0	0	2.1815	2.87958	0	0	0	7.24258	0	0	0	0
Plantae	Chlorophyta	Chlorophyceae	Chaetophora	sp.	51.89	411	0	0	0	0	0	0	0	0	17.4844	0	0	0	0	1.33809	0	0	0	2.05174	0	0	1.4273	7.93934	0	0	0	0	0	0	0	0	1.33809	0	0	7.13649	0	0	0	0	14.4514	0	0	0	0
Plantae	Chlorophyta	Chlorophyceae	Chamaetrichon	capsulatum	18.88	412	0	0	0	0	0	0	0	0	21.3376	0	0	0	0	0	0	0	0	5.41401	0	0	0	0	6.15711	0	0	0	0	0	0	0	0	0	0	0	14.2251	0	0	0	32.1656	0	0	0	0
Plantae	Chlorophyta	Chlorophyceae	Characiochloris	acuminata	31.95	413	0.763359	0	0	0	0	0	0	0	29.0076	0	0	0.981461	0	0.87241	0.654308	0	0	0	0	0	0	0	7.85169	0	0	0	0	0	0	0	2.83533	0	0	3.92585	7.52454	0	0	0	3.81679	0	0	0	5.77972
Plantae	Chlorophyta	Chlorophyceae	Characium	acuminatum	40.91	414	0	0	0	0	0	0	0	0	8.3	0	0	0	0	0	0	0	0	2.2	0	0	0	7.7	0	0	0	0	0	0	0	0	0	0	0	30.4	4.1	0	0	0	8	0	0	0	0
Plantae	Chlorophyta	Chlorophyceae	Characium	hindakii	26.85	415	0	0	0	0	0	0	0	0	11.8952	0	0	1.31048	0	0	0	0	0	6.75403	2.31855	0	0.302419	0	0	0	0	6.75403	0	2.72177	0	0	0	0	0	0	25.9073	0	0	0	20.6653	0	0	0	0
Plantae	Chlorophyta	Chlorophyceae	Characium	oviforme	27.85	416	0	0	0	0	0	0	0	0	19.1102	0	0	0	0	1.51668	0.808898	0	0	1.6178	0.808898	0	0	3.13448	10.5157	0	0	0	0	0	0	0	0.808898	0	0	20.1213	1.21335	0	0	0	5.56117	0	0	0	0
Plantae	Chlorophyta	Chlorophyceae	Characium	perforatum	28.85	417	0	0	0	0	0	0	0	0	11.022	0	0	0.300601	0	1.1022	0	0	0	2.90581	0	0	0	3.80762	0	0	0	0	0	0	0	0	0	0	0	24.8497	3.20641	0	0	0	15.6313	0	0	0	0.701403
Plantae	Chlorophyta	Chlorophyceae	Characium	polymorphum	209-2	418	0	0	0	0	0	0	0	0	8.99899	0	0	1.41557	0	0	0	0	0	5.86451	0	0	0	6.47118	0	0	0	0	0	0	0	0	0	0	0	36.0971	1.51668	0	0	0	15.4702	0	0	0	0
Plantae	Chlorophyta	Chlorophyceae	Characium	typicum	30.85	419	0	0	0	0	0	0	0	0	9.99001	0	0	0	0	0	0	0	0	4.8951	0	3.0969	0	2.2977	13.8861	0	0	0	0	0	0	0	0	0	0	10.3896	0	0	0	0	11.3886	0	0	0	0
Plantae	Chlorophyta	Chlorophyceae	Chlamydocapsa	ampla	122.80	420	0	0	0	0	0	0	0	0	18.8014	0	0	0	0	0	1.99765	0	0	0	0	0	0	3.64277	12.5734	0	0	0	0	0	0	0	0	0	0	0	7.63807	0	0	0	3.76028	0	0	0	0
Plantae	Chlorophyta	Chlorophyceae	Chlamydocapsa	maxima	31-1	421	0	0	0	0	0	0	0	0	57.485	0	0	0	0	0	0	0	0	0	0	0	0	42.515	0	0	0	0	0	0	0	0	0	0	0	0	0	0	0	0	0	0	0	0	0
Plantae	Chlorophyta	Chlorophyceae	Chlamydocapsa	sp.	1.83	422	0	0	0	0	0	0	0	0	24.474	0	0	0	0	0	0	0	0	0	0	0	0	0	16.6113	0	0	0	0	0	0	0	0	0	0	0	0	0	0	0	0	0	0	0	0
Plantae	Chlorophyta	Chlorophyceae	Chlamydocapsa	sp.	58.80	423	0	0	0	0	0	0	0	0	16.0606	0	0	0	0	0	2.22222	0	0	4.54545	2.0202	0	0	2.52525	9.49495	0	0	0	0	0	0	0	0	0	0	0	5.65657	0	0	0	0	0	0	12.3232	0
Plantae	Chlorophyta	Chlorophyceae	Chlamydomonas	actinochloris	1.72	424	0	0	0	0	0	0	0	0	13.4378	0	0	0	0	0	0	0	0	0	0	0	0	3.47144	15.1176	0	0	0	0	0	0	0	0	0	0	3.80739	9.18253	0	0	0	5.71109	0	0	0	0
Plantae	Chlorophyta	Chlorophyceae	Chlamydomonas	allensworthii	28.98	425	2.4	0	0	0	0	0	0	0	16.1	0	0	0	0	25.3	0	0	0	0	0	0	1.6	0	0	0	0	0	0	0	0	0	0	0	0	20.9	2.5	0	0	0	3.7	0	0	0	0
Plantae	Chlorophyta	Chlorophyceae	Chlamydomonas	applanata	41.93	426	0	0	0	0	0	0	0	0	26.6744	0	0	0	0	0	2.88684	0	0	0	0	0	0	4.27252	21.709	0	0	0	0	0	0	0	0	0	0	0	5.54273	0	0	0	3.4642	0	0	0	0
Plantae	Chlorophyta	Chlorophyceae	Chlamydomonas	asymmetrica	70.72	427	0	0	0	0	0	0	0	0	11.1772	0	0	0	0	0	0	0	0	0	0	0	0	5.58859	17.717	0	0	0	0	0	0	0	0	0	0	0	8.79905	0	0	0	4.04281	0	0	0	0
Plantae	Chlorophyta	Chlorophyceae	Chlamydomonas	baca	24.87	428	0	0	0	0	0	0	0	0	21.7217	0	0	0	0	0	0	0	0	0	0	0	20.2202	0	0	0	0	0	0	0	0	0	0	0	0	0	0	0	0	0	0	0	0	0	0
Plantae	Chlorophyta	Chlorophyceae	Chlamydomonas	badensis	123.80	429	0	0	0	0	0	0	0	0	13.9004	0	0	0	0	0	0	0	0	4.46058	6.3278	0	0	3.21577	12.5519	0	0	0	0	0	0	0	0	0	0	0	7.78008	0	0	0	14.3154	0	0	0	0
Plantae	Chlorophyta	Chlorophyceae	Chlamydomonas	bilatus	7.72	430	7.41902	0	0	0	0	0	0	0	17.5549	0	0	0	0	0.835946	1.5674	0	0	0.940439	0	0	0	3.23929	21.1076	0	0	0	0	0	0	0	0	0	0	6.58307	2.82132	0	0	0	1.4629	0	0	0	0
Plantae	Chlorophyta	Chlorophyceae	Chlamydomonas	bipapillata	11-47	431	0	0	0	0	0	0	0	0	11.5822	0	0	0	0	4.34333	1.44778	0	0	7.85936	3.20579	0	0	2.27508	8.58325	0	0	0	0	0	0	0	0	0	0	1.24095	14.8914	0	0	0	12.7198	0	0	0	1.03413
Plantae	Chlorophyta	Chlorophyceae	Chlamydomonas	boldii	60.72	432	0	0	0	0	0	0	0	0	12.5	0	0	0	0	0	0	0	0	0	0	0	0	9.14948	14.433	0	0	0	0	0	0	0	0	0	0	8.24742	0	0	0	0	0	0	0	0	0
Plantae	Chlorophyta	Chlorophyceae	Chlamydomonas	callosa	9.72	433	0	0	0	0	0	0	0	0	54	0	0	0	0	0	0	0	0	0	0	0	0	8.57143	7.57143	0	0	0	0	0	0	0	0	0	0	0	0	0	0	0	0	0	0	0	0
Plantae	Chlorophyta	Chlorophyceae	Chlamydomonas	callunae	68.81	434	0	0	0	0	0	0	0	0	5.32915	0	0	0	0	2.50784	2.40334	0	0	8.15047	0	0	0	5.12017	7.10554	0	0	0	0	0	0	0	0	0	0	0	20.7941	0	0	0	15.883	0	0	0	0
Plantae	Chlorophyta	Chlorophyceae	Chlamydomonas	carolii	10.72	435	0	0	0	0	0	0	0	0	15.4886	0	0	0	0	0	3.7422	0	0	3.1185	0	0	0	2.2869	5.61331	0	0	0	0	0	0	0	0	0	0	7.38046	4.26195	0	0	0	9.56341	0	0	0	0
Plantae	Chlorophyta	Chlorophyceae	Chlamydomonas	chadefaudii	5.99	436	1.52505	0	0	0	0	0	0	0	16.122	0	0	0.980392	0	4.24837	2.50545	0	0	0.980392	0	0	0	3.7037	21.4597	0	0	0	0	0	0	0	0	0	0	3.7037	14.5969	0	0	0	0	0	0	0	0
Plantae	Chlorophyta	Chlorophyceae	Chlamydomonas	chlamydogama	11-48b	437	0	0	0	0	0	0	0	0	40	0	0	0	0	0	0	0	0	0	0	0	21.3	0	0	0	0	0	0	0	0	0	0	0	0	0	0	0	0	0	0	0	0	0	0
Plantae	Chlorophyta	Chlorophyceae	Chlamydomonas	chlorastera	53.90	438	0	0	0	0	0	0	0	0	20.1	0	0	0	0	0	0	0	0	0	0	0	14.6	0	0	0	0	0	0	0	0	0	0	0	0	0	16.6	0	0	0	0	0	0	0	0
Plantae	Chlorophyta	Chlorophyceae	Chlamydomonas	cribrum	13.72	439	0	0	0	0	0	0	0	0	36.1653	0	0	0	0	0	0	0	0	0	0	0	0	0	16.7623	0	0	0	0	0	0	0	0	0	0	0	17.6808	0	0	0	0	0	0	0	0
Plantae	Chlorophyta	Chlorophyceae	Chlamydomonas	debaryana	70.81	440	1.70854	0	0	0	0	0	0	0	18.392	0	0	0	0	0.502513	1.70854	0	0	8.44221	0	0	0	0	7.23618	0	0	0	0	0	0	0	1.80905	0	0	3.01508	13.2663	0	0	0	5.62814	0	0	2.81407	0
Plantae	Chlorophyta	Chlorophyceae	Chlamydomonas	duplex	63.72	441	0	0	0	0	0	0	0	0	44.6961	0	0	0	0	0	0	0	0	0	0	0	0	7.27056	6.67461	0	0	0	0	0	0	0	0	0	0	3.33731	16.8057	0	0	0	0	0	0	0	0
Plantae	Chlorophyta	Chlorophyceae	Chlamydomonas	euryale	25.89	442	0	0	0	0	0	0	0	0	32.2949	0	0	0	0	0.934579	0.311526	0.830737	0	0.207684	0	0	0	0.830737	5.919	0	0	0	0	0	0	0	0	0	0	0	0	0	0	0	2.59605	0	0	0	0
Plantae	Chlorophyta	Chlorophyceae	Chlamydomonas	eustigma	54.87	443	0	0	0	0	0	0	0	0	16.7019	0	0	0	0	0	3.06554	0	0	4.75687	0	0	0	3.59408	13.3192	0	0	0	0	0	0	0	0	0	0	9.83087	2.74841	0	0	0	11.5222	0	0	0	0
Plantae	Chlorophyta	Chlorophyceae	Chlamydomonas	fottii	21.83	444	0	0	0	0	0	0	0	0	30.1232	0	0	0	0	0	5.82307	0	0	0	0	0	0	5.5991	13.7738	0	0	0	0	0	0	0	0	0	0	0	9.07055	0	0	0	0	0	0	0	0
Plantae	Chlorophyta	Chlorophyceae	Chlamydomonas	gerloffii	12.73	445	0	0	0	0	0	0	0	0	5.81897	0	0	0	0	0	0	0	0	5.60345	4.84914	0	0	4.20259	7.65086	0	0	0	0	0	0	0	0	0	0	2.69397	8.83621	0	0	0	12.069	0	0	0	0
Plantae	Chlorophyta	Chlorophyceae	Chlamydomonas	gloeophila	12-4	446	0	0	0	0	0	0	0	0	17.3387	0	0	0.705645	0	0	0	2.52016	0	0	0	0	0	0	13.004	0	0	0	0	0	0	0	0.302419	0	0	2.21774	6.65323	0	0	0	9.17339	0	0	0	2.21774
Plantae	Chlorophyta	Chlorophyceae	Chlamydomonas	hydra	22.90	447	0	0	0	0	0	0	0	0	18.3755	0	0	2.3968	0	3.46205	5.32623	0	0	0	0	0	0	5.85885	6.9241	0	0	0	0	0	0	0	0	0	0	8.52197	0	0	0	0	2.66312	0	0	0	0
Plantae	Chlorophyta	Chlorophyceae	Chlamydomonas	inflexa	24.72	448	0	0	0	0	0	0	0	0	16.5631	0	0	0	0	2.69151	2.69151	0	0	0	0	0	0	3.10559	8.48861	0	0	0	0	0	0	0	0	0	0	0	34.472	0	0	0	1.86335	0	0	0	2.07039
Plantae	Chlorophyta	Chlorophyceae	Chlamydomonas	isabeliensis	20.83	449	0	0	0	0	0	0	0	0	20.1264	0	0	0	0	3.47734	0	2.52898	0	0	0	0	0	1.47524	24.236	0	0	0	0	0	0	0	0.737619	0	0	1.89673	12.7503	0	0	0	8.1138	0	0	0	0.842993
Plantae	Chlorophyta	Chlorophyceae	Chlamydomonas	kakosmos	26.87	450	0	0	0	0	0	0	0	0	7.02811	0	0	0.301205	0	1.90763	0	2.30924	0	0	0	0	0	6.4257	6.82731	0	0	0	0	0	0	0	0.301205	0	0	0	39.4578	0	0	0	7.22892	0	0	0	5.92369
Plantae	Chlorophyta	Chlorophyceae	Chlamydomonas	komarekii	71.81	451	0	0	0	0	0	0	0	0	13.0567	0	0	0.404858	0	0.607287	0	0.809717	0	0	0	0	0	1.72065	18.9271	0	0	0	0	0	0	0	0	0	0	1.417	5.87045	0	0	0	3.23887	0	0	0	1.11336
Plantae	Chlorophyta	Chlorophyceae	Chlamydomonas	leiostracta	11-49	452	0.404449	0	0	0	0	0	0	0	14.459	0	0	0.303337	0	0.404449	0	1.01112	0	0	0	0	0	2.93225	26.997	0	0	0	0	0	0	0	0	0	0	0.505561	3.43782	0	0	0	1.92113	0	0	0	1.21335
Plantae	Chlorophyta	Chlorophyceae	Chlamydomonas	macrostellata	72.81	453	0	0	0	0	0	0	0	0	4.44965	0	0	0	0	7.25995	0	0	0	0	0	0	0	3.86417	9.25059	0	0	0	0	0	0	0	0	0	0	0	17.096	0	0	0	0	0	0	0	0
Plantae	Chlorophyta	Chlorophyceae	Chlamydomonas	media	10.87	454	0	0	0	0	0	0	0	0	88.1222	0	0	0	0	0	0	0	0	0	0	0	0	4.97738	0	0	0	0	0	0	0	0	6.90045	0	0	0	0	0	0	0	0	0	0	0	0
Plantae	Chlorophyta	Chlorophyceae	Chlamydomonas	meslinii	47.88	455	0	0	0	0	0	0	0	0	16.8912	0	0	0	0	2.27979	1.65803	0	0	2.79793	0	0	0	2.6943	4.45596	0	0	0	0	0	0	0	0	0	0	15.4404	22.0725	0	0	0	8.39378	0	0	0	0
Plantae	Chlorophyta	Chlorophyceae	Chlamydomonas	minuta	19.90	456	1.4629	0	0	0	0	0	0	0	19.7492	0	0	0.940439	0	2.50784	0	1.88088	0	0	0	0	0	1.67189	15.3605	0	0	0	0	0	0	0	0	0	0	1.04493	3.65726	0	0	0	6.68757	0	0	0	0
Plantae	Chlorophyta	Chlorophyceae	Chlamydomonas	moewusii	82.81	457	2.5025	0	0	0	0	0	0	0	15.5155	0	0	0	0	2.002	0	0	0	0	0	0	3.3033	0	16.6166	0	0	0	0	0	0	0	0	0	0	0	11.2112	0	0	0	3.8038	0	0	0	0
Plantae	Chlorophyta	Chlorophyceae	Chlamydomonas	monadina	8.87	458	0	0	0	0	0	0	0	0	57.359	0	0	0	0	0	0	0	0	0	17.0564	0	0	25.5846	0	0	0	0	0	0	0	0	0	0	0	0	0	0	0	0	0	0	0	0	0
Plantae	Chlorophyta	Chlorophyceae	Chlamydomonas	monticola	7.87	459	0	0	0	0	0	0	0	0	27.619	0	0	0	0	0	0	0	0	0	0	0	0	30.8571	0	0	0	0	0	0	0	0	0	0	0	0	41.5238	0	0	0	0	0	0	0	0
Plantae	Chlorophyta	Chlorophyceae	Chlamydomonas	multitaeniata	31.93	460	0	0	0	0	0	0	0	0	15.145	0	0	0	0	3.00752	2.14823	0	0	2.7927	0	0	0	5.58539	13.319	0	0	0	0	0	0	0	0	0	0	12.2449	0	0	0	0	5.04834	0	0	0	5.26316
Plantae	Chlorophyta	Chlorophyceae	Chlamydomonas	mutabilis	34.72	461	0	0	0	0	0	0	0	0	11.036	0	0	0.675676	0	1.8018	2.92793	0	0	1.12613	1.8018	0	0	3.26577	21.9595	0	0	0	0	0	0	0	0	0	0	2.59009	12.0495	0	0	0	0	0	0	0	0
Plantae	Chlorophyta	Chlorophyceae	Chlamydomonas	nasuta	11.72	462	0	0	0	0	0	0	0	0	27.4155	0	0	0	0	0	0	0	0	0	0	0	0	3.86473	6.88406	0	0	0	0	0	0	0	0	0	0	5.55556	13.285	0	0	0	0	0	0	0	0
Plantae	Chlorophyta	Chlorophyceae	Chlamydomonas	noctigama	40.72	463	0	0	0	0	0	0	0	0	11.0997	0	0	1.74717	0	4.21377	3.08325	0	0	0	0	0	0	1.33607	13.8746	0	0	0	0	0	0	0	0	0	0	9.14697	11.3052	0	0	0	0	0	0	0	0
Plantae	Chlorophyta	Chlorophyceae	Chlamydomonas	obesa	25.90	464	0	0	0	0	0	0	0	0	19.6	0	0	0	0	0	0	0	0	0	32.2	0	2.2	0	0	0	0	0	0	0	0	0	0	0	0	1.5	0	0	0	0	5.3	0	0	0	0
Plantae	Chlorophyta	Chlorophyceae	Chlamydomonas	oblonga	11-60a	465	0	0	0	0	0	0	0	0	20.7692	0	0	0	0	0	0	0	0	0	0	0	2.08791	0	10.989	0	0	0	0	0	0	0	0	0	0	0	11.6484	0	0	0	3.07692	0	0	0	0
Plantae	Chlorophyta	Chlorophyceae	Chlamydomonas	oblonga	11-60b	466	1.80905	0	0	0	0	0	0	0	27.5377	0	0	0	0	1.80905	0	0	0	1.20603	2.21106	0	1.70854	1.00503	9.04523	0	0	0	0	0	0	0	1.30653	0	0	2.41206	2.81407	0	0	0	5.02513	0	0	0	1.30653
Plantae	Chlorophyta	Chlorophyceae	Chlamydomonas	pallens	11-67	467	2.94118	0	0	0	0	0	0	0	48.3773	0	0	0	0	1.41988	0	0	0	0	0	0	4.36105	0	7.30223	0	0	0	0	0	0	0	1.92698	0	0	0	0	0	0	0	0	0	0	0	0
Plantae	Chlorophyta	Chlorophyceae	Chlamydomonas	parallestriata	14.88	468	0	0	0	0	0	0	0	0	36.7178	0	0	0	0	0	5.19481	0	0	0	0	0	0	0	7.79221	0	0	0	0	0	0	0	0	0	0	12.6328	0	0	0	0	0	0	0	5.66706	0
Plantae	Chlorophyta	Chlorophyceae	Chlamydomonas	parkeae	24.89	469	0	0	0	0	0	0	0	0	23.6	0	0	0	0	0	0	0	0	0	0	0	4.1	0	12.6	0	0	0	0	0	0	0	0	0	0	0	6.9	0	0	0	0	0	0	0	0
Plantae	Chlorophyta	Chlorophyceae	Chlamydomonas	petasus	11-45	470	0	0	0	0	0	0	0	0	47.3939	0	0	0	0	0	0	0	0	0	0	0	0	0	0	0	0	0	0	0	0	0	0	0	0	0	0	0	0	0	0	0	0	0	0
Plantae	Chlorophyta	Chlorophyceae	Chlamydomonas	pila	39.72	471	0	0	0	0	0	0	0	0	50.934	0	0	0	0	0	11.5816	0	0	0	0	0	0	0	0	0	0	0	0	0	0	0	0	0	0	0	26.6501	0	0	0	0	0	0	0	0
Plantae	Chlorophyta	Chlorophyceae	Chlamydomonas	pitschmannii	2.79	472	0	0	0	0	0	0	0	0	26.8041	0	0	1.54639	0	0	2.68041	0	0	1.23711	0	0	0	1.54639	8.76289	0	0	0	0	0	0	0	2.57732	0	0	11.5464	12.4742	0	0	0	4.12371	0	0	0	0
Plantae	Chlorophyta	Chlorophyceae	Chlamydomonas	proteus	41.72	473	0	0	0	0	0	0	0	0	20.5189	0	0	0	0	0	2.00472	0	0	8.13679	0	0	0	0	11.0849	0	0	0	0	0	0	0	0	0	0	10.3774	0	0	0	0	18.75	0	0	0	0
Plantae	Chlorophyta	Chlorophyceae	Chlamydomonas	pseudagloe	27.86	474	0	0	0	0	0	0	0	0	20.0903	0	0	0	0	4.06321	1.58014	0	0	0	0	0	1.91874	13.2054	0	0	0	0	0	0	0	0	4.28894	0	0	0	15.8014	0	0	0	0	0	0	0	0
Plantae	Chlorophyta	Chlorophyceae	Chlamydomonas	pseudococcum	12.79	475	0	0	0	0	0	0	0	0	21.0405	0	0	0	0	0	0	0	0	0	0	0	0	10.289	0	0	0	0	0	0	0	0	4.62428	0	0	1.84971	11.4451	0	0	0	0	0	0	0	0
Plantae	Chlorophyta	Chlorophyceae	Chlamydomonas	pseudocostata	13.88	476	0	0	0	0	0	0	0	0	28.2316	0	0	0	0	0	0	0	0	0	0	0	0	16.8563	0	0	0	0	0	0	0	0	0	0	0	0	3.92968	0	0	0	3.61944	0	0	2.37849	0
Plantae	Chlorophyta	Chlorophyceae	Chlamydomonas	pseudogloeogama	79.72	477	0	0	0	0	0	0	0	0	21.4213	0	0	0	0	0	2.84264	0	0	5.38071	9.84772	0	0	0	0	0	0	0	0	0	0	0	0	0	0	7.71574	10.5584	0	0	0	18.2741	0	0	0	0
Plantae	Chlorophyta	Chlorophyceae	Chlamydomonas	pseudomacrostigma	31.86	478	1.02881	0	0	0	0	0	0	0	17.5926	0	0	0	0	3.49794	0	0	0	0	0	0	2.98354	0	10.1852	0	0	0	0	0	0	0	1.23457	0	0	7.51029	8.74486	0	0	0	1.95473	0	0	0	0
Plantae	Chlorophyta	Chlorophyceae	Chlamydomonas	pseudomicrosphaera	24.83	479	0	0	0	0	0	0	0	0	28.9289	0	0	0	0	0	0	0	0	0	14.4144	0	2.6026	0	0	0	0	0	0	0	0	0	0	0	0	0	0	0	0	0	5.60561	0	0	0	0
Plantae	Chlorophyta	Chlorophyceae	Chlamydomonas	pseudopertusa	42.72	480	0	0	0	0	0	0	0	0	39.7629	0	0	0	0	3.01724	0	0	0	0	0	0	3.34052	0	9.59052	0	0	0	0	0	0	0	0	0	0	0	9.15948	0	0	0	0	0	0	0	0
Plantae	Chlorophyta	Chlorophyceae	Chlamydomonas	pseudoregularis	51.87	481	0	0	0	0	0	0	0	0	11.7647	0	0	0	0	0	0	0	0	0	0	0	0	12.5882	0	0	0	0	0	0	0	0	0	0	0	10.5882	0	0	0	0	10.7059	0	0	0	0
Plantae	Chlorophyta	Chlorophyceae	Chlamydomonas	pulsatilla	44.72	482	0	0	0	0	0	0	0	0	53.6	0	0	0	0	0	0	0	0	0	0	0	0	0	0	0	0	0	0	0	0	0	0	0	0	0	0	0	0	0	0	0	0	0	0
Plantae	Chlorophyta	Chlorophyceae	Chlamydomonas	pumilio	18.73	483	0	0	0	0	0	0	0	0	31.0827	0	0	0	0	0	0	0	0	0	0	0	0	14.4354	0	0	0	0	0	0	0	0	0	0	0	10.2445	0	0	0	0	0	0	0	0	0
Plantae	Chlorophyta	Chlorophyceae	Chlamydomonas	pygmaea	5.93	484	1.71306	0	0	0	0	0	0	0	8.24411	0	0	0	0	0	2.03426	0	0	2.14133	0	0	2.24839	18.5225	0	0	0	0	0	0	0	0	0	0	0	6.31692	4.81799	0	0	0	4.71092	0	0	0	0
Plantae	Chlorophyta	Chlorophyceae	Chlamydomonas	radiata	1.75	485	0	0	0	0	0	0	0	0	9.8	0	0	0	0	4.3	0	0	0	0	0	0	0	13.1	0	0	0	0	0	0	0	0	0	0	0	0	19.1	0	0	0	0	0	0	0	5.7
Plantae	Chlorophyta	Chlorophyceae	Chlamydomonas	rapa	48.72	486	0	0	0	0	0	0	0	0	32.8	0	0	0	0	0	0	0	0	0	0	0	0	21.7	0	0	0	0	0	0	0	0	0	0	0	0	17.8	0	0	0	0	0	0	0	0
Plantae	Chlorophyta	Chlorophyceae	Chlamydomonas	raudensis	49.72	487	1.1	0	0	0	0	0	0	0	9.2	0	0	0	0	1.3	2.3	0	0	0	0	0	0	13	0	0	0	0	0	0	0	0	0	0	0	0	30.6	0	0	0	0	0	0	0	1.7
Plantae	Chlorophyta	Chlorophyceae	Chlamydomonas	reinhardtii	11-31	488	0	0	0	0	0	0	0	0	17.5175	0	0	0	0	0	3.4034	0	0	0	0	0	0	8.90891	0	0	0	0	0	0	0	0	0	0	0	13.2132	18.2182	0	0	0	0	0	0	0	0
Plantae	Chlorophyta	Chlorophyceae	Chlamydomonas	reisiglii	22.87	489	0	0	0	0	0	0	0	0	33.677	0	0	0	0	0	0	0	0	0	0	0	0	9.96564	0	0	0	0	0	0	0	0	0	0	0	14.0893	0	0	0	0	0	0	0	6.41466	0
Plantae	Chlorophyta	Chlorophyceae	Chlamydomonas	rima	50.72	490	0	0	0	0	0	0	0	0	22.0081	0	0	0	0	0	0	0	0	2.12982	3.85396	0	1.41988	11.6633	0	0	0	0	0	0	0	0	0	0	0	6.99797	0	0	0	0	11.6633	0	0	0	6.99797
Plantae	Chlorophyta	Chlorophyceae	Chlamydomonas	rotula	11-33	491	0	0	0	0	0	0	0	0	4.50734	0	0	2.51572	0	1.46751	3.24948	0	0	0	0	0	1.88679	24.2138	0	0	0	0.419287	0	0	0	0	0	0	0	6.81342	11.1111	0	0	0	0	0	0	0.628931	0.733753
Plantae	Chlorophyta	Chlorophyceae	Chlamydomonas	simplex	6.93	492	0	0	0	0	0	0	0	0	18.7	0	0	0	0	0	1.8	0	0	2	0	0	0	11.6	0	0	0	0	0	0	0	0	12.9	0	0	5.9	0	0	0	0	6.7	0	0	0	0
Plantae	Chlorophyta	Chlorophyceae	Chlamydomonas	sp.	Hg 1973-90	493	0	0	0	0	0	0	0	0	18.0435	0	0	0	0	0	0	0	0	0	0	0	0	0	0	0	0	0	0	0	0	0	0	0	0	0	8.04348	0	0	0	4.23913	0	0	0	7.06522
Plantae	Chlorophyta	Chlorophyceae	Chlamydomonas	sphaeroides	4.83	494	0	0	0	0	0	0	0	0	21	0	0	0	3.4	0	0	0	0	1.8	0	0	0	0	17.2	0	0	0	0	0	0	0	0	0	0	10.1	0	0	2.2	0	1.7	0	0	0	0
Plantae	Chlorophyta	Chlorophyceae	Chlamydomonas	spreta	1193	495	0	0	0	0	0	0	0	0	34.5528	0	0	2.3374	0	0	3.04878	0	0	0.50813	0	0	0	0	6.60569	0	0	0	0	0	0	0	0	0	0	4.47154	6.91057	0	0	0	2.03252	0	0	0	0
Plantae	Chlorophyta	Chlorophyceae	Chlamydomonas	stellata	9.73	496	0	0	0	0	0	0	0	0	13.1799	0	1.25523	0	2.30126	1.88285	0	0	0	3.76569	0	1.98745	0	4.70711	14.5397	0	0	0	0	0	0	0	0	0	0	0.104603	14.6444	0	7.00837	0	0	0	0	0	0
Plantae	Chlorophyta	Chlorophyceae	Chlamydomonas	subangulosa	50.88	497	0	0	0	0	0	0	0	0	6.89311	0	0.799201	0	1.2987	2.4975	0	0	0	5.99401	0	1.5984	0	2.2977	12.987	0	0	0	0	0	0	0	2.997	0	0	13.7862	0	0	15.2847	0	0	0	0	0	0
Plantae	Chlorophyta	Chlorophyceae	Chlamydomonas	subcaudata	12.87	498	0	0	0	0	0	0	0	0	21.5122	0	0	0	2.9819	3.83387	0	0	0	2.9819	0	0	0	0	7.56124	0	0	0	0	0	0	0	3.40788	0	0	36.5282	0	0	7.66773	0	0	0	0	0	0
Plantae	Chlorophyta	Chlorophyceae	Chlamydomonas	subehrenbergii	18.89	499	0	0	0	0	0	0	0	0	18.1818	0	0	0	2.0979	0	0	0	0	0	0	58.4416	0	0	0	0	0	0	0	0	0	0	2.4975	0	0	1.8981	0	0	4.6953	0	0	0	0	0	0
Plantae	Chlorophyta	Chlorophyceae	Chlamydomonas	subtilis	78.81	500	0	0	0	0	0	0	0	0	13.7	0	0	1.3	0	0	0	0	0	2.6	0	0	0	3.4	7.4	0	0	0	0	0	0	0	1.7	0	0	15	0	0	10.4	0	11.4	0	0	0	11.4
Plantae	Chlorophyta	Chlorophyceae	Chlamydomonas	surtseyensis	3.75	501	0	0	0	0	0	0	0	0	17.5456	0	0	1.31846	3.44828	0	0	0	0	0	0	0	0	1.5213	12.069	0	0	0	0	0	0	0	0	0	0	9.53347	0	0	2.43408	0	3.75254	0	0	0	0
Plantae	Chlorophyta	Chlorophyceae	Chlamydomonas	thomassonii	13.73	502	0	0	0	0	0	0	0	0	13.9535	0	0	0	1.92113	1.41557	0	0	0	0	0	0	0	2.32558	14.7624	0	0	0	0	0	0	0	0	0	0	5.56117	0	0	3.13448	0	7.07786	0	0	0	7.07786
Plantae	Chlorophyta	Chlorophyceae	Chlamydomonas	typica	61.72	503	0	0	0	0	0	0	0	0	14.7658	0	0	1.12016	3.66599	0	0	0	0	1.52749	0	2.74949	0	1.32383	16.8024	0	0	0	0	0	0	0	0	0	0	6.41548	0	0	2.34216	0	3.76782	0	0	0	0
Plantae	Chlorophyta	Chlorophyceae	Chlamydomonas	ulvaensis	62.72	504	0	0	0	0	0	0	0	0	11.9312	0	0	0	1.01112	1.31446	0	0	0	0.707786	0	0.606673	0	3.74115	18.7058	0	0	0	0	0	0	0	0	0	0	6.26896	0	0	1.41557	0	5.66229	0	0	0	5.66229
Plantae	Chlorophyta	Chlorophyceae	Chlamydomonas	uva-maris	19.89	505	1.3013	0	0	0	0	0	0	0	12.5125	0	2.7027	0	0	0	0	0	0	0	0	55.0551	0	0	0	0	0	0	0	0	0	0	8.80881	0	0	1.3013	0	0	11.011	0	0	0	0	0	0
Plantae	Chlorophyta	Chlorophyceae	Chlamydomonas	zebra	39.86	506	0	0	0	0	0	0	0	0	18.9583	0	0	0	0	4.79167	0	0	0	0	0	0	0	2.08333	23.75	0	0	0	0	0	0	0	0.9375	0	0	0	10.1042	0	0	0	1.875	0	0	0	5.3125
Plantae	Chlorophyta	Chlorophyceae	Chlamydomonas	gloeophila	12-5	507	0	0	0	0	0	0	0	0	23.1781	0	0	1.01215	0	1.417	0	1.61943	0	0	0	0	0	1.21457	11.2348	0	0	0	0	0	0	0	0.708502	0	0	1.11336	5.87045	0	0	0	5.97166	0	0	0	1.72065
Plantae	Chlorophyta	Chlorophyceae	Chlamydopodium	starrii	17.87	508	0	0	0	0	0	0	0	0	24.5245	0	0	0	0	0	0	0	0	0	0	0	0	0	0	0	0	0	0	0	0	0	0	0	0	0	17.5175	0	0	0	0	0	0	0	0
Plantae	Chlorophyta	Chlorophyceae	Chlamydopodium	bulgariense	24.85	509	0	0	0	0	0	0	0	0	10.3448	0	0	0	0	1.82556	0	0	0	1.72414	0	6.28803	0	0	8.72211	0	0	0	0	0	0	0	0	0	0	5.88235	0	0	0	0	7.30223	0	0	0	9.63489
Plantae	Chlorophyta	Chlorophyceae	Chlamydopodium	starii	16.87	510	0	0	0	0	0	0	0	0	14.175	0	0	0	0	1.88261	0	0	0	0	0	3.10078	0	0	6.64452	0	0	0	0	0	0	0	0	0	0	4.42968	7.97342	0	0	0	5.98007	0	0	0	5.09413
Plantae	Chlorophyta	Chlorophyceae	Chlorococcum	citriforme	62.80	511	0	0	0	0	0	0	0	0	7.99595	0	1.01215	1.61943	0	8.70445	1.21457	0	0	0	0	0	0	3.94737	8.19838	0	0	0	0	0	0	0	0	0	0	2.53036	11.1336	0	0	0	9.91903	0	0	0	4.75709
Plantae	Chlorophyta	Chlorophyceae	Chlorococcum	costato-zygotum	20.95	512	0	0	0	0	0	0	0	0	7.77778	0	1.41414	1.0101	0	4.94949	1.61616	0	0	0	0	0	0	0.707071	9.69697	0	0	0	0	0	0	0	0	0	0	13.0303	6.26263	0	0	0	11.4141	0	0	0	0
Plantae	Chlorophyta	Chlorophyceae	Chlorococcum	diplobionticum	32.95	513	0	0	0	0	0	0	0	0	7.3922	0	0	0	0	12.0123	0	0	0	0	0	0	0	3.90144	0	0	0	0	0	0	0	0	0	0	0	2.3614	5.74949	0	0	0	18.0698	0	0	0	6.26283
Plantae	Chlorophyta	Chlorophyceae	Chlorococcum	elkhartiense	56.72	514	0	0	0	0	0	0	0	0	7.79352	0	1.11336	0.708502	0	1.51822	0.404858	0	0	0	0	0	0	0.809717	5.26316	0	0	0	0	0	0	0	0	0	0	41.7004	7.48988	0	0	0	8.60324	0	0	0	0
Plantae	Chlorophyta	Chlorophyceae	Chlorococcum	infusionum	68.72	515	0	0	0	0	0	0	0	0	45.6456	0	0	1.2012	0	0	0	0	0	3.7037	0	0	0	0	0	0	0	4.9049	0	2.1021	0	0	0	0	0	0	4.8048	0	0	0	32.3323	0	0	0	0
Plantae	Chlorophyta	Chlorophyceae	Chlorococcum	lobatum	12.84	516	0	0	0	0	0	0.927835	0	0	9.07216	0	0	0	0	4.02062	0	0	0	0	0	0	0	4.2268	10.2062	0	0	0	0	0	0	0	0	0	0	19.1753	1.03093	0	0	0	17.2165	0	0	0	0
Plantae	Chlorophyta	Chlorophyceae	Chlorococcum	minutum	213-7	517	0	0	0	0	0	0	0	0	13.6863	0	0	0	0	0	0	0	0	3.6963	0	0	0	0	0	0	0	12.3876	0	0	0	0	0	0	0	0	3.3966	0	0	0	5.79421	0	0	0	4.6953
Plantae	Chlorophyta	Chlorophyceae	Chlorococcum	novae-angliae	5.85	518	0	0	0	0	0	0	0	0	81.1254	0	0	0	0	0	0	0	0	0	0	0	0	0	0	0	0	0	0	0	0	0	0	0	0	0	0	0	0	0	0	0	0	0	0
Plantae	Chlorophyta	Chlorophyceae	Chlorococcum	sp.	2075	519	0	0	0	0	0	0	0	0	20.5	0	0	0	0	1.1	0	0	0	5.5	4.6	0	0	1.6	9.7	0	0	0	0	0	0	0	0	0	0	6.1	12.9	0	0	0	20.6	0	0	0	4.1
Plantae	Chlorophyta	Chlorophyceae	Chlorococcum	sphacosum	66.80	520	0	0	0	0	0	0	0	0	10.5372	0	0	0	0	0.619835	2.47934	0	0	10.3306	0	0	1.44628	10.9504	0	0	0	0	0	0	0	0	0.72314	0	0	1.13636	16.6322	0	0	0	13.9463	0	0	0	9.50413
Plantae	Chlorophyta	Chlorophyceae	Chlorococcum	submarinum	2.96	521	1.4985	0	0	0	0	0	0	0	21.6783	0	0	1.1988	0	0	0	0	0	0	0	0	0	0	16.4835	0	0	0	0	0	0	0	0	0	0	15.4845	14.985	0	0	0	7.69231	0	0	0	0
Plantae	Chlorophyta	Chlorophyceae	Chlorococcum	echinozygotum	213-5	522	0	0	0	0	0	0	0	0	8.82353	0	0	0	0	5.37525	0	0	0	0	0	0	0	3.65112	10.142	0	0	0	0	0	0	0	0	0	0	7.91075	3.85396	0	0	0	11.7647	0	0	0	0
Plantae	Chlorophyta	Chlorophyceae	Chlorococcum	ellipsoideum	63.80	523	0	0	0	0	0	0	0	0	6.38743	0	0	0	0	2.82723	6.49215	0	0	0	0	0	0	0.837696	10.9948	0	0	0	0	0	0	0	0	0	0	0.837696	4.50262	0	0	0	9.63351	0	0	0	2.82723
Plantae	Chlorophyta	Chlorophyceae	Chlorococcum	hypnosporum	213-6	524	0	0	0	0	0	0	0	0	8.01249	0	0	0	0	6.76379	0	0	0	0	0	0	0	0	9.67742	0	0	0	0	0	0	0	0	0	0	5.41103	2.28928	0	0	0	17.1696	0	0	0	0
Plantae	Chlorophyta	Chlorophyceae	Chlorococcum	isabeliense	65.80	525	0	0	0	0	0	0	0	0	13.3866	0	0	0	0	2.5974	18.0819	0	0	0	0	0	0	6.99301	0	0	0	0	0	0	0	0	0	0	0	1.2987	6.99301	0	0	0	19.3806	0	0	0	0
Plantae	Chlorophyta	Chlorophyceae	Chlorococcum	oleofaciens	21.95	526	0	0	0	0	0	0	0	0	6.9697	0	0	1.51515	0	8.48485	0.909091	0	0	0	0	0	0	2.52525	5.75758	0	0	0	0	0	0	0	0	0	0	0.808081	13.0303	0	0	0	18.6869	0	0	0	5.45455
Plantae	Chlorophyta	Chlorophyceae	Chlorococcum	sp.	11-85	527	0	0	0	0	0	0	0	0	8.08898	0	0	0	0	8.19009	6.26896	0	0	0	0	0	0	0	5.96562	0	0	0	0	0	0	0	0	0	0	11.1223	0	0	0	0	19.2113	0	0	0	7.58342
Plantae	Chlorophyta	Chlorophyceae	Chlorococcum	vacuolatum	213-8	528	0	0	0	0	0	0	0	0	21.8781	0	0	0	0	0	0	0	0	0	0	0	0	0	9.49051	0	0	0	0	0	0	0	0	0	0	5.89411	13.2867	0	0	0	6.09391	0	0	0	5.59441
Plantae	Chlorophyta	Chlorophyceae	Chlorogonium	capillatum	4.93	529	0	0	0	0	0	0	0	0	12.3142	0	0	2.44161	0	1.80467	0	0	0	0	0	0	0	0	0	0	0	0	0	0	0	0	0	0	0	24.7346	7.96178	0	0	0	3.60934	0	0	0	2.2293
Plantae	Chlorophyta	Chlorophyceae	Chlorogonium	elongatum	12-2e	530	1.05882	0	0	0	0	0	0	0	23.2941	0	1.17647	2.35294	0	0.941176	0	0	0	0.823529	0	0	1.17647	0.470588	0	0	0	0	0	0	0	0	1.76471	0	0	6.23529	9.76471	0	0	0	5.05882	0	0	0	3.17647
Plantae	Chlorophyta	Chlorophyceae	Chlorogonium	kasakii	20.99	531	9.0566	0	0	0	0	0	0	0	28.805	0	0	0	0	0	0	0	0	0	0	0	0	4.77987	0	0	0	0	0	0	0	0	3.01887	0	0	3.01887	20.5031	0	0	0	2.89308	0	0	0	0
Plantae	Chlorophyta	Chlorophyceae	Chlorogonium	sp.	5	532	0	0	0	0	0	0	0	0	23.9	0	1.4	2.2	0	0	0	0	0	0	0	0	0	0	0	0	0	0	0	0	0	0	1.2	0	0	4.4	7.4	0	0	0	3.5	0	0	0	1.5
Plantae	Chlorophyta	Chlorophyceae	Chloromonas	augustae	13.89	533	0.730689	0	0	0	0	0	0	0	10.334	0	0	1.46138	0	4.27975	1.14823	0	0	0.626305	0	0	0	3.34029	19.2067	0	0	0	0	0	0	0	0	0	0	5.01044	14.3006	0	0	0	0.835073	0	0	0	0
Plantae	Chlorophyta	Chlorophyceae	Chloromonas	clathrata	29.83	534	0	0	0	0	0	0	0	0	13.5751	0	0	1.76166	0	0	0	0	0	0	0	0	0	3.10881	23.9378	0	0	0	0	0	0	0	14.5078	0	0	20.5181	0	0	0	0	0	0	0	0	0
Plantae	Chlorophyta	Chlorophyceae	Chloromonas	oogama	9.79	535	0	0	0	0	0	0	0	0	30.7307	0	0	0	0	0	0	0	0	0	0	0	0	0	12.9129	0	0	0	0	0	0	0	0	0	0	14.8148	0	0	0	0	4.8048	0	0	0	4.8048
Plantae	Chlorophyta	Chlorophyceae	Chloromonas	palmelloides	32.86	536	0	0	0	0	0	0	0	0	9.01722	0	0	0	3.95137	0	0	0	0	0.810537	0	0	0	1.21581	14.5897	0	0	0	0	0	0	0	10.0304	0	0	19.5542	0	0	1.82371	0	0	0	0	0	0
Plantae	Chlorophyta	Chlorophyceae	Chloromonas	paraserbinowii	71.72	537	0.626305	0	0	0	0	0	0	0	17.119	0	1.77453	0	1.87891	2.81837	0	0	0	8.14196	0	3.75783	0	0.835073	5.21921	0	0	0	0	0	0	0	4.80167	0	0	12.0042	0	0	20.1461	0	0	0	0	0	0
Plantae	Chlorophyta	Chlorophyceae	Chloromonas	perforata	11-43	538	0	0	0	0	0	0	0	0	100	0	0	0	0	0	0	0	0	0	0	0	0	0	0	0	0	0	0	0	0	0	0	0	0	0	0	0	0	0	0	0	0	0	0
Plantae	Chlorophyta	Chlorophyceae	Chloromonas	reticulata	46.72	539	0	0	0	0	0	0	0	0	4.39914	0	0	0	0	1.82403	2.6824	0	0	1.39485	1.71674	0	0	1.18026	19.3133	0	0	0	0	0	0	0	0	0	0	4.39914	11.8026	0	0	0	16.309	0	0	0	1.07296
Plantae	Chlorophyta	Chlorophyceae	Chloromonas	rosae	26.90	540	0	0	0	0	0	0	0	0	13.9796	0	2.44898	2.44898	2.7551	0	0	0	0	0	0	0	0	6.32653	30.6122	0	0	0	0	0	0	0	8.77551	0	0	8.57143	0	0	0	0	0	0	0	0	0
Plantae	Chlorophyta	Chlorophyceae	Chloromonas	serbinowii	11.84	541	0	0	0	0	0	0	0	0	16.208	0	0.815494	1.01937	0	0.713558	0	0	0	3.36391	0	0	0	8.05301	15.0866	0	0	0	0	0	0	0	5.40265	0	0	4.79103	0	0	6.72783	0	0	0	0	0	0
Plantae	Chlorophyta	Chlorophyceae	Chloromonas	sp.	2035	542	0	0	0	0	0	0	0	0	6.37007	0	0.404449	3.03337	1.41557	0	0	0	0	6.26896	0	0.606673	0	8.08898	9.20121	0	0	0	0	0	0	0	7.38119	0	0	12.9424	0	0	16.5824	0	0	0	0	0	0
Plantae	Chlorophyta	Chlorophyceae	Chloromonas	subdivisa	67.72	543	2.66525	0	0	0	0	0	0	0	9.48827	0	0.959488	0.852878	0.852878	0.639659	0	0	0	1.27932	0	0.426439	0	0	20.7889	0	0	0	0	0	0	0	6.71642	0	0	4.371	0	0	2.87846	0	0	0	0	0	0
Plantae	Chlorophyta	Chlorophyceae	Chloromonas	variabilis	79.81	544	0	0	0	0	0	0	0	0	8.65485	0	0.417101	1.2513	1.14703	0.834202	0	0	0	0.625652	0	0.417101	0	2.08551	19.9166	0	0	0	0	0	0	0	12.513	0	0	4.48384	13.6601	0	1.77268	0	0.417101	0	0	0	0.417101
Plantae	Chlorophyta	Chlorophyceae	Chlorosarcina	sp.	2.82	545	0	0	0	0	0	0	0	0	35.2617	0	0	0	0	0	0	0	0	0	0	0	0	0	0	0	0	0	0	0	0	0	50.2755	0	0	0	0	0	0	0	14.4628	0	0	0	0
Plantae	Chlorophyta	Chlorophyceae	Chlorosarcinopsis	negevensis	67.80	546	0	0	0	0	0	0	0	0	43.4037	0	0	0	0	0	0	0	0	0	0	0	0	0	0	0	0	0	0	0	0	0	44.9868	0	0	0	0	0	0	0	11.6095	0	0	0	0
Plantae	Chlorophyta	Chlorophyceae	Chlorosarcinopsis	sempervirens	214-1	547	0	0	0	0	0	0	0	0	35.9862	0	0	0	0	0	0	0	0	0	0	0	0	0	5.42099	0	0	0	0	0	0	0	34.9481	0	0	0	9.91926	0	0	0	0	0	0	0	0
Plantae	Chlorophyta	Chlorophyceae	Chlorosphaeropsis	lemnae	22.99	548	0	0	0	0	0	0	0	0	12.5	0	0	0	0	0	0	0	0	0	0	0	0	0	17.2	0	0	0	0	0	0	0	0	0	0	0	18.7	0	0	0	0	0	0	0	0
Plantae	Chlorophyta	Chlorophyceae	Chlorotetraedron	bitridens	85.80	549	0	0	0	0	0	0	0	0	12.9741	0	0	0	0	5.58882	0	0	0	0	0	0	0	11.3772	2.49501	0	0	0	0	0	0	0	0	0	0	18.7625	2.19561	0	0	0	10.8782	0	0	0	0
Plantae	Chlorophyta	Chlorophyceae	Chlorotetraedron	incus	43.81	550	0	0	0	0	0	0	0	0	15.2	0	0	0	0	0	0	0	0	0	0	0	0	0	7.2	0	0	0	0	0	0	0	0	0	0	14.7	0	0	0	0	22.9	0	0	0	0
Plantae	Chlorophyta	Chlorophyceae	Cloniophora	spicata	7.97	551	0	0	0	0	0	0	0	0	22.3942	0	0	0	0	0	0	0	0	0	0	0	0	0	3.61197	0	0	0	0	0	0	0	0	0	0	0	3.50877	0	0	0	6.70795	0	0	0	0
Plantae	Chlorophyta	Chlorophyceae	Coelastrella	sp.	2123	552	1.36986	0	0	0	1.68599	0	0	0	11.6965	0	0	6.32244	0	1.89673	0	0	0	8.1138	0	0	0	0	0	0	0	0	0	0	0	0	0.842993	0	0	0.737619	0.737619	0	0	0	41.8335	0	0	0	0
Plantae	Chlorophyta	Chlorophyceae	Coelastrella	striolata	16.95	553	0	0	0	0	0	0	0	0	18.4	0	0	0	0	0	0	0	0	0	0	0	15.2	0	0	0	0	0	0	0	0	0	0	0	0	0	9.3	0	0	0	12.9	0	0	0	0
Plantae	Chlorophyta	Chlorophyceae	Coelastropsis	costata	32.88	554	0	0	0	0	0	0	0	0	14.2572	0	0	0	0	1.59521	0	0	0	5.48355	1.69492	0	4.68594	7.77667	0	0	0	0	0	0	0	0	0	0	0	5.78265	6.48056	0	0	0	14.7557	0	0	0	3.29013
Plantae	Chlorophyta	Chlorophyceae	Coelastrum	cambricum	7.81	555	0	0	0	0	0	0	0	0	34.8624	0	0	0.917431	0	0	0	0	0	0	0	0	0	0	7.54332	0	0	0	0	0	0	0	5.09684	0	0	5.09684	0	0	0	0	3.56779	0	0	0	0
Plantae	Chlorophyta	Chlorophyceae	Coelastrum	morus	217-5	556	0	0	0	0	0	0	0	0	5.9	0	0	0	0	0	0	0	0	0	0	0	0	0	5.6	0	0	0	0	0	0	0	0	0	0	15.8	4.8	0	0	0	33	0	0	0	5.4
Plantae	Chlorophyta	Chlorophyceae	Coelastrum	reticulatum	8.81	557	0	0	0	0	0	0	0	0	15.7157	0	0	0	0	0	0	0	0	0	0	0	0	0	0	0	0	0	0	3.003	0	0	0	0	0	39.6396	3.9039	0	0	0	7.50751	0	0	0	0
Plantae	Chlorophyta	Chlorophyceae	Coelastrum	astroideum	65.81	558	0	0	0	0	0	0	0	0	8.39161	0	0	0	0	0	0	0	0	0	0	0	0	0	0	0	0	0	0	0	0	0	0	0	0	0	0	0	0	0	0	0	0	0	0
Plantae	Chlorophyta	Chlorophyceae	Coelastrum	proboscideum	217-2	559	0	0	0	0	0	0	0	0	16.1	0	0	0	0	0	0	0	0	0	0	0	0	0	0	0	0	0	0	0	0	0	0	0	0	6.6	0	0	0	0	0	0	0	0	0
Plantae	Chlorophyta	Chlorophyceae	Coelastrum	pseudomicroporum	33.88	560	0	0	0	0	0	0	0	0	14.9701	0	0	0	0	0	0	0	0	0	0	0	0	4.29142	9.28144	0	0	0	0	0	0	0	0	0	0	5.88822	0	0	0	0	4.99002	0	0	0	0
Plantae	Chlorophyta	Chlorophyceae	Coelastrum	sp.	217-4	561	0	0	0	0	0	0	0	0	4.3956	0	0	0	0	0	0	0	0	0	0	0	0	0	0	0	0	0	0	0	0	0	0	0	0	18.5814	0	0	0	0	12.4875	0	0	0	0
Plantae	Chlorophyta	Chlorophyceae	Coelastrum	sphaericum	1.82	562	0	0	0	0	0	0	0	0	4.7047	0	0	0	0	0	0	0	0	0	0	0	0	0	4.5045	0	0	0	0	0	0	0	0	0	0	6.70671	0	0	0	0	5.80581	0	0	0	0
Plantae	Chlorophyta	Chlorophyceae	Coenochloris	polycocca	217-1a	563	0	0	0	0	0	0	0	0	7.5	0	0	0	0	0	0	0	0	0	0	0	0	0	0	0	0	0	0	0	0	0	0	0	0	19.5	0	0	0	0	17	0	0	0	0
Plantae	Chlorophyta	Chlorophyceae	Cylindrocapsa	geminella	18.94	564	0	0	0	0	0	0	0	0	6.8	0	0	0	0	0	0	0	0	0	0	0	0	0	0	0	0	0	0	0	0	0	0	0	0	0	5.9	0	0	0	0	0	0	0	0
Plantae	Chlorophyta	Chlorophyceae	Cylindrocapsa	involuta	314-1	565	0	0	0	0	0	0	0	0	7.7	0	0	0	0	0	0	0	0	0	0	0	8.3	0	0	0	0	0	0	0	0	0	0	0	0	0	10.1	0	0	0	4.7	0	0	0	0
Plantae	Chlorophyta	Chlorophyceae	Cylindrocapsa	geminella	3.87	566	0	0	0	0	0	0	0	0	20.4756	0	0	0	0	0	0	0	0	0	0	0	0	0	14.7952	0	0	0	0	0	0	0	0	0	0	15.852	0	0	0	0	20.7398	0	0	0	28.1374
Plantae	Chlorophyta	Chlorophyceae	Cylindrocapsa	sp.	67.94	567	0	0	0	0	0	0	0	0	100	0	0	0	0	0	0	0	0	0	0	0	0	0	0	0	0	0	0	0	0	0	0	0	0	0	0	0	0	0	0	0	0	0	0
Plantae	Chlorophyta	Chlorophyceae	Cylindrocapsopsis	indica	8.97	568	0	0	0	0	0	0	0	0	6.4	0	0	0	0	0	0	0	0	0	0	0	0	0	0	0	0	0	0	0	0	0	0	0	0	20.9	6.3	0	0	0	7.8	0	0	0	0
Plantae	Chlorophyta	Chlorophyceae	Cystomonas	sp.	55.90	569	4.73118	0	0	0	0	0	0	0	14.5161	0	0	0	0	0	0	0	0	0	0	0	0	5.05376	0	0	0	0	0	0	0	0	0	0	0	0	12.6882	0	0	0	0	0	0	0	0
Plantae	Chlorophyta	Chlorophyceae	Dactylococcus	sp.	23.79	570	0	0	0	0	0	0	0	0	15.015	0	0	0	0	0	0	0	0	2.7027	0	0	8.90891	0	0	0	0	2.8028	0	0	0	0	0	0	0	0	44.1441	0	0	0	8.20821	0	0	0	0
Plantae	Chlorophyta	Chlorophyceae	Deasonia	granata	213-1a	571	9.17759	0	0	0	0	0	0	0	27.8903	0	0	0.715137	0	3.21812	0.357569	0	0	0.595948	0	0	0.595948	0	0	0	0	0	0	0	0	0	17.1633	0	0	9.0584	0.834327	0	0	0	0.834327	0	0	0	3.09893
Plantae	Chlorophyta	Chlorophyceae	Deasonia	multinucleata	25.85	572	0	0	0	0	0	0	0	0	9.51883	0	0	1.15063	0	1.04603	0	0	0	3.66109	0	1.56904	0	2.09205	11.6109	0	0	0	0	0	0	0	0	0	0	20.9205	1.46444	0	0	0	8.89121	0	0	0	0
Plantae	Chlorophyta	Chlorophyceae	Desmatractum	bipyramidatum	3.97	573	0	0	0	0	0	0	0	0	33.2642	0	0	0	0	0	0	0	0	0	0	0	0	4.66321	0	0	0	0	0	0	0	0	57.7202	0	0	4.35233	0	0	0	0	0	0	0	0	0
Plantae	Chlorophyta	Chlorophyceae	Desmodesmus	abundans	4.95	574	0	0	0	0	0	0	0	0	12.2244	0	0	0	0	0	0	0	0	0	0	0	0	0	8.21643	0	0	4.80962	0	0	0	0	3.70741	0	0	6.91383	2.00401	0	0	0	18.2365	0	0	0	0
Plantae	Chlorophyta	Chlorophyceae	Desmodesmus	abundans var. peruvianus	2048	575	0	0	0	0	0	0	0	0	22.5767	0	0	2.20859	0	1.59509	0	0	0	0.981595	0	0	9.44785	0	0	0	0	0.490798	0	0	0	0	14.6012	0	0	11.1656	0.736196	0	0	0	16.9325	0	0	0	12.1472
Plantae	Chlorophyta	Chlorophyceae	Desmodesmus	armatus	276-13	576	0	0	0	0	0	0	0	0	11.988	0	0	0	0	0	0	0	0	0	0	0	0	0	13.5864	0	0	0	0	0	0	0	6.29371	0	0	0	0	0	0	0	10.4895	0	0	0	0
Plantae	Chlorophyta	Chlorophyceae	Desmodesmus	communis	2057	577	0	0	0	0	0	0	0	0	11.6	0	0	0	0	0	0	0	0	0	0	0	0	0	7.9	0	0	0	0	0	0	0	7.7	0	0	16	0	0	0	0	9.1	0	0	0	0
Plantae	Chlorophyta	Chlorophyceae	Desmodesmus	costato-granulatus	18.81	578	0	0	0	0	0	0	0	0	13.6863	0	0	0	0	0	2.3976	0	0	2.1978	0	0	0	0	6.79321	0	0	0	0	0	0	0	5.49451	0	0	7.09291	0	0	0	0	12.5874	0	0	0	2.5974
Plantae	Chlorophyta	Chlorophyceae	Desmodesmus	denticulatus	19.81	579	0	0	0	0	0	0	0	0	12	0	0	0	0	3.5	0	0	0	0	0	0	0	0	10.8	0	0	0	0	0	0	0	5.5	0	0	10.3	0	0	0	0	3.5	0	0	0	0
Plantae	Chlorophyta	Chlorophyceae	Desmodesmus	intermedius	55.80	580	0	0	0	0	0	0	0	0	20.979	0	0	0	0	0	0	0	0	0	0	0	0	0	4.8951	0	0	0	0	0	0	0	6.79321	0	0	22.1778	0	0	0	0	7.49251	0	0	0	0
Plantae	Chlorophyta	Chlorophyceae	Desmodesmus	lunatus	20.81	581	0	0	0	0	0	0	0	0	23.2	0	0	0	0	0	0	0	0	0	0	0	0	0	4.8	0	0	0	0	0	0	0	9.1	0	0	9.5	0	0	0	0	4.8	0	0	0	0
Plantae	Chlorophyta	Chlorophyceae	Desmodesmus	maximus	39.81	582	0	0	0	0	0	0	0	0	30.3	0	0	0	0	0	0	0	0	0	0	0	0	0	0	0	0	0	0	0	0	0	0	0	0	18	0	0	0	0	0	0	0	0	0
Plantae	Chlorophyta	Chlorophyceae	Desmodesmus	multiformis	26.91	583	0	0	0	0	0	0	0	0	27.6483	0	0	0	0	1.69492	0	0	0	0	1.58898	0	14.9364	0	0	0	0	0	0	0	0	0	14.6186	0	0	4.23729	1.27119	0	0	0	3.70763	0	0	0	28.4958
Plantae	Chlorophyta	Chlorophyceae	Desmodesmus	multivariabilis	2058	584	0	0	0	0	0	0	0	0	15.519	0	0	2.4666	0	0	0	0	0	6.98869	0.513875	0	0	1.74717	3.80267	0	0	0	0	0	0	0	8.42754	0	0	31.8602	1.2333	0	0	0	15.519	0	0	0	1.02775
Plantae	Chlorophyta	Chlorophyceae	Desmodesmus	opoliensis	64.94	585	0	0	0	0	0	0	0	0	33.5247	0	0	0	0	2.41102	0	0	0	0	0	0	0	0	23.8806	0	0	0	0	0	0	0	0	0	0	4.70723	0	0	0	0	0	0	0	0	0
Plantae	Chlorophyta	Chlorophyceae	Desmodesmus	pirkollei	2042	586	0	0	0	0	0	0	0	0	26.6594	0	0	0	0	0	0	0	0	0	0	0	0	0	4.57018	0	0	0	0	0	0	0	21.9804	0	0	27.4211	0	0	0	0	2.28509	0	0	0	0
Plantae	Chlorophyta	Chlorophyceae	Desmodesmus	schnepfii	15.98	587	0	0	0	0	0	0	0	0	15.6983	0	0	3.26198	0	0.815494	0	0	0	6.82977	3.8736	0	0	0.815494	4.28135	0	0	0	0	0	0	0	4.28135	0	0	21.8145	1.1213	0	0	0	13.5576	0	0	0	2.03874
Plantae	Chlorophyta	Chlorophyceae	Desmodesmus	subspicatus	53.80	588	0	0	0	0	0	0	0	0	21.8004	0	0	2.49458	0	2.38612	0	0	0	3.03688	0	0	0	1.51844	17.679	0	0	0	0	0	0	0	11.8221	0	0	6.50759	0	0	0	0	7.91757	0	0	0	2.1692
Plantae	Chlorophyta	Chlorophyceae	Diacanthos	belenophorus	42.98	589	0	0	0	0	0	0	0	0	31.0469	0	0	0	0	0	0	0	0	0	0	0	0	0	9.86763	0	0	0	0	0	0	0	42.2383	0	0	0	0	0	0	0	0	0	0	0	0
Plantae	Chlorophyta	Chlorophyceae	Dicranochaete	reniformis	51.90	590	0	0	0	0	0	0	0	0	13.4844	0	0	0	0	2.48112	0	0	0	2.91262	0	0	0	0	0	0	0	0	0	0	0	0	0	0	0	16.9364	40.5609	0	0	0	9.38511	0	0	0	0
Plantae	Chlorophyta	Chlorophyceae	Dictyochloris	fragrans	220-1b	591	0	0	0	0	0	0	0	0	34.2612	0	0	0	0	0	0	0	0	7.06638	0	0	0	0	0	0	0	0	0	0	0	0	41.863	0	0	6.95931	0	0	0	0	9.85011	0	0	0	0
Plantae	Chlorophyta	Chlorophyceae	Dictyococcus	varians	221-5	592	0	0	0	0	0	0	0	0	18.9103	0	0	5.44872	0	2.67094	0	0	0	4.91453	0	0	0	3.31197	15.812	0	0	0	0	0	0	0	14.3162	0	0	9.72222	0	0	0	0	8.54701	0	0	0	0
Plantae	Chlorophyta	Chlorophyceae	Dictyosphaerium	ehrenbergianum	70.80	593	0	0	0	0	0	0	0	0	27.9877	0	0	0	0	2.86006	0	0	0	6.74157	0	0	0	4.59653	2.24719	0	0	0	0	0	0	0	11.1338	0	0	0	0	0	0	0	24.4127	0	0	0	0
Plantae	Chlorophyta	Chlorophyceae	Dictyosphaerium	primarium	89.81	594	0	0	0	0	0	0	0	0	17.5258	0	0	1.95876	0	0.721649	0	0	0	2.57732	0	0	0	4.02062	2.68041	0	0	0	0	0	0	0	8.14433	0	0	22.6804	0.618557	0	0	0	19.7938	0	0	0	1.23711
Plantae	Chlorophyta	Chlorophyceae	Didymocystis	inermis	23.95	595	1.07411	0	0	0	0	0	0	0	24.3824	0	0	2.90011	0	3.54458	0	0	0	3.54458	0	0	0	7.84103	0.537057	0	0	0	0	0	0	0	8.80773	0	0	0.429646	0	0	0	0	9.23738	0	0	0	2.7927
Plantae	Chlorophyta	Chlorophyceae	Didymogenes	anomala	18.91	596	0	0	0	0	0	0	0	0	28.4483	0	0	3.125	0	0	0	0	0	8.94397	0	2.37069	0	0	0	0	0	0	0	0	0	0	8.29741	0	0	1.18534	0	0	0	0	31.5733	0	0	0	0
Plantae	Chlorophyta	Chlorophyceae	Didymogenes	palatina	30.92	597	0	0	0	0	0	0	0	0	7.84543	0	0	0	0	0	0	0	0	0	0	4.21546	0	10.3044	24.7073	0	0	0	0	0	0	0	0	0	0	0	0	0	0	0	0	0	0	0	0
Plantae	Chlorophyta	Chlorophyceae	Dimorphococcus	lunatus	224-1	598	0	0	0	0	0	0	0	0	37.7462	0	0	0	0	0	0	0	0	0	0	0	0	0	0	0	0	0	0	0	0	0	49.8906	0	0	6.67396	0	0	0	0	0	0	0	0	0
Plantae	Chlorophyta	Chlorophyceae	Draparnaldia	mutabilis	111.80	599	0	0	0	0	0	0	0	0	13.8	0	0	0	0	1.7	0	0	0	0	0	0	0	0	7.3	0	0	0	0	0	0	0	0	0	0	0	2.1	0	0	0	4.9	0	0	0	0
Plantae	Chlorophyta	Chlorophyceae	Dunaliella	bioculata	19-4	600	0	0	0	0	0	0	0	0	17.6113	0	0	0.809717	0	0	0	0	0	0	0	0	0	0	0	0	0	0	0	0	0	0	1.31579	0	0	10.3239	2.12551	0	0	0	5.66802	0	0	0	2.12551
Plantae	Chlorophyta	Chlorophyceae	Dunaliella	granulata	41.89	601	0	0	0	0	0	0	0	0	18.6222	0	0	1.72228	0	0.753498	0	0	0	0	0	0	0	0	0	0	0	0	0	0	0	0	0	0	0	10.226	5.27449	0	0	0	11.8407	0	0	0	4.52099
Plantae	Chlorophyta	Chlorophyceae	Dunaliella	maritima	42.89	602	0	0	0	0	0	0	0	0	19.1795	0	0	1.12821	0	2.46154	0	0	0	0	0	0	0	0	0	0	0	0	0	0	0	0	2.15385	0	0	23.7949	3.38462	0	0	0	6.46154	0	0	0	0
Plantae	Chlorophyta	Chlorophyceae	Dunaliella	minuta	23.86	603	0	0	0	0	0	0	0	0	16.9579	0	0	0.719424	0	0.308325	0	0	0	0	0	0	0	0	0	0	0	0	0	0	0	0	1.84995	0	0	17.0606	3.2888	0	0	0	8.11922	0	0	0	1.74717
Plantae	Chlorophyta	Chlorophyceae	Dunaliella	parva	19-1	604	0	0	0	0	0	0	0	0	24.3048	0	0	1.13285	0	0	0	0	0	0	0	0	0	0	0	0	0	0	0	0	0	0	0	0	0	8.54789	3.39856	0	0	0	7.41504	0	0	0	2.47168
Plantae	Chlorophyta	Chlorophyceae	Dunaliella	peircei	19-2	605	0	0	0	0	0	0	0	0	27.2272	0	0	0	0	0	0	0	0	0	0	0	0	0	0	0	0	0	0	0	0	0	0	0	0	11.5115	5.70571	0	0	0	0	0	0	0	2.4024
Plantae	Chlorophyta	Chlorophyceae	Dunaliella	primolecta	183.80	606	0.61287	0	0	0	0	0	0	0	25.4341	0	0	0.919305	0	0	0	0	0	0	0	0	0	0	10.2145	0	0	0	0	0	0	0	1.63432	0	0	14.7089	1.22574	0	0	0	6.84372	0	0	0	1.73647
Plantae	Chlorophyta	Chlorophyceae	Dunaliella	salina	19-3	607	0	0	0	0	0	0	0	0	27.1605	0	0	0	0	0	0	0	0	0	0	0	0	0	16.835	0	0	0	0	0	0	0	0	0	0	10.7744	3.7037	0	0	0	5.94837	0	0	0	0
Plantae	Chlorophyta	Chlorophyceae	Dunaliella	sp.	19-5	608	0	0	0	0	0	0	0	0	17.1291	0	0	2.53317	0	0	0	0	0	0	0	0	0	4.22195	12.4246	0	0	0	0	0	0	0	0	0	0	10.0121	3.49819	0	0	0	20.0241	0	0	0	2.6538
Plantae	Chlorophyta	Chlorophyceae	Dunaliella	terricola	43.89	609	0.414079	0	0	0	0	0	0	0	29.3996	0	0	1.13872	0	0	0	0	0	0	0	0	0	1.5528	0.621118	0	0	0	0	0	0	0	1.5528	0	0	13.147	2.89855	0	0	0	8.79917	0	0	0	2.27743
Plantae	Chlorophyta	Chlorophyceae	Dunaliella	tertiolecta	13.86	610	0	0	0	0	0	0	0	0	22	0	0	2.58824	0	0	0	0	0	0	0	0	0	0	14.5882	0	0	0	0	0	0	0	0	0	0	11.2941	5.64706	0	0	0	6.94118	0	0	0	3.41176
Plantae	Chlorophyta	Chlorophyceae	Dunaliella	viridis	44.89	611	0	0	0	0	0	0	0	0	17.3666	0	0	1.92963	0	2.95119	0	0	0	0	0	0	0	2.61067	8.85358	0	0	0	0	0	0	0	0	0	0	10.8967	11.8048	0	0	0	15.891	0	0	0	0
Plantae	Chlorophyta	Chlorophyceae	Dysmorphococcus	globosus	20-1	612	0	0	0	0	0	0	0	0	18.2028	0	0	1.38249	0	0	0	0	0	0	0	0	0	5.41475	15.553	0	0	0	0	0	0	0	0	0	0	6.33641	7.94931	0	0	0	12.0968	0	0	0	6.10599
Plantae	Chlorophyta	Chlorophyceae	Dysmorphococcus	sp.	3.93	613	0	0	0	0	0	0	0	0	31.0155	0	0	3.31126	0	0	0	0	0	0	0	0	0	0	14.9007	0	0	0	0	0	0	0	0	0	0	10.9272	3.20088	0	0	0	1.10375	0	0	0	0
Plantae	Chlorophyta	Chlorophyceae	Echinocoleum	elegans	37.93	614	0	0	0	0	0	0	0	0	13	0	0	0	0	0	0	0	0	0	0	0	0	0	0	0	0	0	0	0	0	0	0	0	0	13.4	10.8	0	0	0	0	0	0	0	0
Plantae	Chlorophyta	Chlorophyceae	Elakatothrix	viridis	9.94	615	0	0	0	0	0	0	0	0	27.7	0	0	0	0	0	0	0	0	0	0	0	0	0	0	0	0	0	0	0	0	0	0	0	0	19.4	11	0	0	0	34.3	0	0	0	0
Plantae	Chlorophyta	Chlorophyceae	Enallax	coelastroides	19.91	616	0	0	0	0	0	0	0	0	24.2353	0	0	0	0	0	0	0	0	0	0	0	0	5.05882	0	0	0	0	0	0	0	0	32.1176	0	0	7.29412	0	0	0	0	12.8235	0	0	0	0
Plantae	Chlorophyta	Chlorophyceae	Eremosphaera	viridis	228-1	617	0	0	0	0	0	0	0	0	11.665	0	0	0.498504	0	0	0	0	0	0.997009	0	0	0	2.79163	0	0	0	0	0	0	0	0	0	0	0	43.8684	1.99402	0	0	0	20.5384	0	0	0	0
Plantae	Chlorophyta	Chlorophyceae	Ettlia	carotinosa	213-4	618	0	0	0	0	0	0	0	0	17.5223	0	0	0	0	0	0	0	0	4.12946	0	0	0	1.22768	11.0491	0	0	0	0	0	0	0	9.48661	0	0	4.35268	0	0	0	0	13.3929	0	0	0	0
Plantae	Chlorophyta	Chlorophyceae	Ettlia	texensis	79.80	619	0	0	0	0	0	0	0	0	24.4369	0	0	0	0	0	0	0	0	3.71622	0	0	0	7.09459	5.96847	0	0	0	0	0	0	0	17.455	0	0	2.36486	0	0	0	0	10.8108	0	0	0	0
Plantae	Chlorophyta	Chlorophyceae	Eudorina	cylindrica	33.96	620	0	0	0	0	0	0	0	0	27.7518	0	0	1.17096	0	1.52225	0	0	0	0	0	0	0	0.936768	10.1874	0	0	0	0	0	0	0	3.98126	0	0	1.28806	11.5925	0	0	0	12.178	0	0	0	0
Plantae	Chlorophyta	Chlorophyceae	Eudorina	elegans	29.87	621	1.94175	0	0	0	0	0	0	0	30.7906	0	0	0	0	2.35784	0	0	0	0	0	0	0	0	14.147	0	0	0	0	0	0	0	2.63523	0	0	2.49653	18.4466	0	0	0	7.90569	0	0	0	0
Plantae	Chlorophyta	Chlorophyceae	Eudorina	illinoisensis	34.96	622	1.90355	0	0	0	0	0	0	0	35.1523	0	0	1.01523	0	9.01015	0	0	0	0	0	0	0	0	7.2335	0	0	0	0	0	0	0	3.4264	0	0	2.28426	21.4467	0	0	0	1.77665	0	0	0	0
Plantae	Chlorophyta	Chlorophyceae	Eudorina	unicocca	24-1d	623	1.33333	0	0	0	0	0	0	0	16.8889	0	0	1.62963	0	0	0	0	0	0	0	0	0	3.25926	2.81481	0	0	0	0	0	0	0	0	0	0	0	26.3704	0	0	0	8.44444	0	0	0	0
Plantae	Chlorophyta	Chlorophyceae	Fasciculochloris	boldii	27.95	624	0	0	0	0	0	0	0	0	27.5274	0	0	0	0	3.04507	0	0	0	0	0	0	0	5.60292	0	0	0	0	0	0	0	0	28.989	0	0	10.475	0	0	0	0	0	0	0	0	2.92326
Plantae	Chlorophyta	Chlorophyceae	Fernandinella	alpina	21.88	625	0	0	0	0	0	0	0	0	23.2798	0	0	0	0	4.12844	0	0	0	2.63761	0	0	0	0	5.61927	0	0	0	0	0	0	0	17.2018	0	0	6.65138	0	0	0	0	7.79817	0	0	0	0
Plantae	Chlorophyta	Chlorophyceae	Follicularia	paradoxalis	33.98	626	0	0	0	0	0	0	0	0	26.9053	0	0	0	0	0	0	0	0	0	0	0	0	0	0	0	0	0	0	0	0	0	29.3303	0	0	15.9353	0	0	0	0	8.54503	0	0	0	0
Plantae	Chlorophyta	Chlorophyceae	Franceia	amphitricha	10.81	627	0	0	0	0	0	0	0	0	27.7644	0	0	0	0	3.24519	0	0	0	0	0	0	0	3.36538	9.01442	0	0	0	0	0	0	0	25.9615	0	0	0	0	0	0	0	0	0	0	0	0
Plantae	Chlorophyta	Chlorophyceae	Fritschiella	tuberosa	1.91	628	0	0	0	0	0	0	0	0	34.2685	0	0	0	0	0	0	0	0	5.91182	0	0	5.01002	0	0	0	0	0	0	0	0	0	0	0	0	4.80962	0	0	0	0	27.8557	0	0	0	0
Plantae	Chlorophyta	Chlorophyceae	Fusola	viridis	47.96	629	0	0	0	0	0	0	0	0	8.37752	0	0	0	0	0	0	0	0	0	0	0	0	0	6.8929	0	0	0	0	0	0	0	0	0	0	9.22587	3.60551	0	0	0	31.8134	0	0	0	0
Plantae	Chlorophyta	Chlorophyceae	Gloeococcus	sp.	Gloeo-1	630	1.62107	0	0	0	0	0	0	0	12.8673	0	0	2.12766	0	0	0	0	0	2.63425	0	0	0	0	9.01722	0	0	0	0	0	0	0	0	0	0	0	5.77508	0	0	0	11.4488	0	0	0	11.4488
Plantae	Chlorophyta	Chlorophyceae	Gloeomonas	kupfferi	2.91	631	0	0	0	0	0	0	0	0	22.0877	0	0	2.42057	0	0	0	0	0	0	0	0	0	2.42057	13.4644	0	0	0	0	0	0	0	0	0	0	0	14.3722	0	0	0	4.68986	0	0	0	0
Plantae	Chlorophyta	Chlorophyceae	Gloeomonas	sp.	6.91	632	1.54028	0	0	0	0	0	0	0	18.128	0	0	2.36967	0	0.829384	0	0	0	0	0	0	0.592417	3.08057	1.30332	0	0	0	0	0	0	0	0.7109	0	0	1.89573	28.7915	0	0	0	5.33175	0	0	0	0
Plantae	Chlorophyta	Chlorophyceae	Golenkinia	brevispicula	4.81	633	0	0	0	0	0	0	0	0	18.2599	0	0	0	0	1.39635	0	0	0	7.41139	0	0	0	2.25564	3.11493	0	0	0	0	0	0	0	9.66702	0	0	14.5005	1.9334	0	0	0	28.3566	0	0	0	0
Plantae	Chlorophyta	Chlorophyceae	Golenkinia	longispicula	73.80	634	0	0	0	0	0	0	0	0	26.5031	0	0	0	0	0	0	0	0	5.27607	0	0	0	0	3.55828	0	0	0	0	0	0	0	25.5215	0	0	5.39877	0	0	0	0	19.3865	0	0	0	0
Plantae	Chlorophyta	Chlorophyceae	Gonium	pectorale	12.85	635	0.730816	0	0	0	0	0	0	0.609013	23.7515	0	0	3.77588	0	0	0	0	0	0	0	0	1.09622	0	18.514	0	0	0	0	0	0	0	1.46163	0	0	7.55177	7.67357	0	0	0	5.11571	0	0	0	0
Plantae	Chlorophyta	Chlorophyceae	Gonium	quadratum	32-6	636	0	0	0	0	0	0	0	0	38.7446	0	0	1.08225	0	1.40693	0	0	0	0	0	0	0	0	11.9048	0	0	0	0	0	0	0	1.83983	0	0	3.78788	7.35931	0	0	0	3.57143	0	0	0	0
Plantae	Chlorophyta	Chlorophyceae	Gonium	sociale	32-2a	637	0.486618	0	0	0	0	0	0	0.486618	31.9951	0	0.364964	7.17762	0	1.58151	0	0	0	0	0	0	0	1.21655	9.97567	0	0	0	0	0	0	0	1.94647	0	0	1.3382	8.39416	0	0	0	5.23114	0	0	0	0
Plantae	Chlorophyta	Chlorophyceae	Granulocystis	verrucosa	56.81	638	0	0	0	0	0	0	0	0	5.9	0	0	0	0	0	0	0	0	13.1	0	0	0	8.5	0	0	0	0	0	0	0	0	0	0	0	5.8	15.2	0	0	0	18.6	0	0	0	7
Plantae	Chlorophyta	Chlorophyceae	Granulocystopsis	coronata	33.81	639	0	0	0	0	0	0	0	0	25.977	0	0	0	0	0	0	0	0	0	0	0	0	9.77011	0	0	0	0	0	0	0	0	22.2989	0	0	0	0	0	0	0	0	0	0	0	0
Plantae	Chlorophyta	Chlorophyceae	Haematococcus	buetschlii	9.93	640	0	0	0	0	0	0	0	0	40.5	0	0	0	0	0	0	0	0	0	0	0	0	0	27.4	0	0	0	0	0	0	0	0	0	0	0	0	0	0	0	0	0	0	0	0
Plantae	Chlorophyta	Chlorophyceae	Haematococcus	capensis	24.96	641	0	0	0	0	0	0	0	0	60.3604	3.8038	3.8038	0.900901	0	2.1021	0	0	0	0	0	0	0	0	3.3033	0	0	0	0	0	0	0	0	0	0	7.70771	11.9119	0	0	0	0	0	0	0	0
Plantae	Chlorophyta	Chlorophyceae	Haematococcus	droebakensis	25.96	642	0	0	0	0	0	0	0	0	45.3994	4.85339	5.05561	0.505561	0	0	0	0	0	0	0	0	0	0	3.03337	0	0	0	0	0	0	0	0	0	0	8.79676	14.3579	0	0	0	2.42669	0	0	0	0
Plantae	Chlorophyta	Chlorophyceae	Haematococcus	pluvialis	192.80	643	0	0	0	0	0	0	0.711382	0	16.565	0	0	0	0	0	0	0	0	0	0	0	0	0	10.7724	0	0	0	0	0	0.609756	0	0	0	0	8.33333	5.69106	0	0	0	31.8089	0	0	0	1.62602
Plantae	Chlorophyta	Chlorophyceae	Haematococcus	sp.	2122	644	0.501505	0	0	0	0	0	0	0	13.0391	0	0	0.702106	0	0.200602	0	0	0	4.11234	2.40722	0	0	4.81444	0	0	0	0.300903	0	0	0	0	0	0	0	7.62287	1.40421	0	0	0	32.7984	0	0	0	2.20662
Plantae	Chlorophyta	Chlorophyceae	Haematococcus	zimbabwiensis	193.80	645	0	0	0	0	0	0	0	0	36.0082	0	2.6749	1.44033	0	0	0	0	0	0	0	0	0	0	9.36214	0	0	0	0	0	0	0	1.02881	0	0	6.79012	6.17284	0	0	0	6.48148	0	0	0	0
Plantae	Chlorophyta	Chlorophyceae	Hazenia	mirabilis	1.87	646	0	0	0	0	0	0	0	0	19.1867	0	0	0	0	4.90094	0	0	0	0	0	0	0	0	4.90094	0	0	0	0	0	0	0	0	0	0	0	24.2961	0	0	0	0	0	0	0	0
Plantae	Chlorophyta	Chlorophyceae	Heterochlamydomonas	inaequalis	4.75	647	0	0	0	0	0	0	0	0	8.10811	0	0	0.900901	1.5015	0	0	0	0	1.5015	0	0	0	6.50651	11.3113	0	0	0	0	0	0	0	0.500501	0	0	14.9149	0	0	4.8048	0	5.80581	0	0	0	5.80581
Plantae	Chlorophyta	Chlorophyceae	Heterochlamydomonas	lobata	38.72	648	0	0	0	0	0	0	0	0	7.07071	0	0.606061	0	0.505051	2.0202	0	0	0	8.88889	0	2.22222	0	1.91919	6.06061	0	0	0	0	0	0	0	0.707071	0	0	5.9596	1.81818	0	11.9192	0	10.5051	0	0	0	10.5051
Plantae	Chlorophyta	Chlorophyceae	Heterochlamydomonas	rugosa	45.86	649	0	0	0	0	0	0	0	0	12.5828	0	0	0.883002	1.21413	0	0	0	0	4.96689	0	1.54525	0	0	2.20751	0	0	0	0	0	0	0	0.551876	0	0	14.7903	0	0	7.83664	0	5.96026	0	0	0	5.96026
Plantae	Chlorophyta	Chlorophyceae	Heterotetracystis	akinetos	28.95	650	0	0	0	0	0	0	0	0	9.7	0	0	0	0	3.4	0	0	0	0	0	0	0	0	8.1	0	0	0	0	0	0	0	0	0	0	10.7	0	0	0	0	5.7	0	0	0	0
Plantae	Chlorophyta	Chlorophyceae	Hyalogonium	fusiforme	62-1	651	0	0	0	0	0	0	38.4	0	25.6	0	0	0	0	12	0	0	0	0	0	0	0	0	0	0	0	0	0	0	0	0	0	0	0	12	12	0	0	0	0	0	0	0	0
Plantae	Chlorophyta	Chlorophyceae	Kirchneriella	aperta	2004	652	0	0	0	0	0	0	0	0	39.1076	0	0	0	0	0	0	0	0	0	0	0	0	0	0	0	0	0	0	0	0	0	52.231	0	0	0	0	0	0	0	0	0	0	0	0
Plantae	Chlorophyta	Chlorophyceae	Kirchneriella	contorta	11.81	653	0	0	0	0	0	0	0	0	15.1644	0	0	1.80276	0	4.87805	0	0	0	1.06045	0	0	0	0	8.69565	0	0	0	0	0	0	0	5.62036	0	0	10.1803	1.69671	0	0	0	7.21103	0	0	0	2.33298
Plantae	Chlorophyta	Chlorophyceae	Kirchneriella	incurvata	29.88	654	0	0	0	0	0	0	0	0	25.6028	0	0	0	0	2.41102	0	0	0	0	0	0	0	0	4.3628	0	0	0	0	0	0	0	24.4546	0	0	9.07003	0	0	0	0	5.3961	0	0	0	0
Plantae	Chlorophyta	Chlorophyceae	Kirchneriella	microscopica	30.88	655	0	0	0	0	0	0	0	0	19.2227	0	0	0	0	1.89076	0	0	0	0	0	0	0	0	7.66807	0	0	0	0	0	0	0	12.5	0	0	10.9244	2.94118	0	0	0	6.93277	0	0	0	0
Plantae	Chlorophyta	Chlorophyceae	Kirchneriella	subcapitata	12.81	656	0	0	0	0	0	0	0	0	16.9892	0	0	1.39785	0	2.36559	0	0	0	0.860215	0	0	0	0.967742	4.30108	0	0	0	0	0	0	0	7.2043	0	0	19.1398	1.29032	0	0	0	12.6882	0	0	0	0
Plantae	Chlorophyta	Chlorophyceae	Kirchneriella	aperta	2004	657	0	0	0	0	0	0	0	0	14	0	0	0	0	0	0	0	0	0	0	0	0	0	0	0	0	0	0	0	0	0	0	0	0	18.1	0	0	0	0	10.9	0	0	0	0
Plantae	Chlorophyta	Chlorophyceae	Kirchneriella	rotunda	31.88	658	0	0	0	0	0	0	0	0	12.1	0	0	2	0	0	0	0	0	3.4	0	0	0	13.8	0	0	0	0	0	0	0	0	0	0	0	0	0	0	0	0	4	0	0	0	0
Plantae	Chlorophyta	Chlorophyceae	Komarekia	appendiculata	Jeon 1999-3	659	0	0	0	0	0	0	0	0	32.6111	0	0	1.84182	0	0	0	0	0	2.49187	0	0	0	9.75081	5.85049	0	0	0	0	0	0	0	4.55038	0	0	2.70856	0	0	11.5926	0	0	0	0	0	0
Plantae	Chlorophyta	Chlorophyceae	Komarekia	rotunda	2002-3	660	0	0	0	0	0	0	0	0	35.3	0	0	0	0	1.5	0	3.6	0	2	0	0	0	0	3.6	0	0	0	0	0	0	0	0	0	0	4.1	0	0	0	0	13	0	0	0	0
Plantae	Chlorophyta	Chlorophyceae	Lagerheimia	ciliata	57.81	661	0	0	0	0	0	0	0	0	28.1069	0	0	0	0	4.64576	0	0	0	0	0	0	0	0	7.31707	0	0	0	0	0	0	0	31.9396	0	0	0	0	0	0	0	0	0	0	0	0
Plantae	Chlorophyta	Chlorophyceae	Lagerheimia	genevensis	48.94	662	0	0	0	0	0	0	0	0	22.2951	0	0	3.71585	0	2.84153	0	0	0	0	0	0	0	3.93443	0	0	0	0	0	0	0	0	0	0	0	30.7104	2.73224	0	0	0	3.71585	0	0	0	0
Plantae	Chlorophyta	Chlorophyceae	Lagerheimia	hindakii	11-92	663	0	0	0	0	0	0	0	0	40.9332	0	0	0	0	0	0	0	0	0	0	0	0	0	0	0	0	0	0	0	0	0	0	0	0	0	0	0	0	0	0	0	0	0	0
Plantae	Chlorophyta	Chlorophyceae	Lagerheimia	longiseta	2083	664	0	0	0	0	0	0	0	0	39.7208	0	0	0	0	0	0	0	0	0	0	0	0	0	0	0	0	0	0	0	0	0	52.7919	0	0	0	0	0	0	0	0	0	0	0	0
Plantae	Chlorophyta	Chlorophyceae	Lagerheimia	subsalsa	2084	665	0	0	0	0	0	0	0	0	35.7143	0	0	0	0	0	0	0	0	0	0	0	0	0	0	0	0	0	0	0	0	0	37.7193	0	0	6.26566	0	0	0	0	0	0	0	0	0
Plantae	Chlorophyta	Chlorophyceae	Lobochlamys	culleus	17.73	666	0	0	0	0	0	0	0	0	18.5414	0	0	0	0	2.84302	0	0	0	0	0	0	0	3.83189	19.9011	0	0	0	0	0	0	0	0	0	0	0	7.29295	0	0	0	4.82077	0	0	0	0
Plantae	Chlorophyta	Chlorophyceae	Lobochlamys	segnis	78.72	667	1.93286	0	0	0	0	0	0	0	12.1058	0	0	0	0	0	0	0	0	0	0	0	0	10.0712	0	0	0	0	0	0	0	0	0	0	0	26.7548	0	0	0	0	4.17091	0	0	0	14.3438
Plantae	Chlorophyta	Chlorophyceae	Lobocystis	dichotoma	250.80	668	0	0	0	0	0	0	0	0	20.024	0	0	0	0	7.67386	0	0	0	0	0	0	0	12.2302	0	0	0	0	0	0	0	0	0	0	0	0	5.9952	0	0	0	0	0	0	0	0
Plantae	Chlorophyta	Chlorophyceae	Lobomonas	rostrata	45-1	669	5.13919	0	0	0	0	0	0	0	11.242	0.642398	0.642398	3.42612	0	1.39186	0	0	0	0	0	0	1.39186	0	19.8073	0	0	0	0	0	1.17773	0	0.749465	0	0	3.31906	7.92291	0	0	0	6.53105	0	0	0	0.321199
Plantae	Chlorophyta	Chlorophyceae	Lobomonas	sphaerica	45-2	670	8.87701	0	0	0	0	0	0.213904	0	14.5455	0.427807	0.427807	11.9786	0	0.748663	0	0	0	0	0	0	0.320856	0	11.123	0	0	0	0	0	1.60428	0	0.855615	0	0	10.5882	3.95722	0	0	0	14.9733	0	0	0	0
Plantae	Chlorophyta	Chlorophyceae	Macrochloris	radiosa	213-2a	671	0	0	0	0	0	0	0	0	10.6472	0	0	9.29019	0	0	0	0	0	3.23591	0	0	0	4.38413	3.75783	0	0	0	0	0	0	0	7.20251	0	0	23.4864	3.65344	0	0	0	22.6514	0	0	0	1.9833
Plantae	Chlorophyta	Chlorophyceae	Macrochloris	multinucleata	39.96	672	0	0	0	0	0	0	0	0	21.9538	0	0	2.41597	0	2.10084	0	0	0	0	0	0	0	0	3.36134	0	0	0	0	0	0	0	0	0	0	23.6345	1.78571	0	0	0	1.68067	0	0	0	0
Plantae	Chlorophyta	Chlorophyceae	Microspora	amoena	348-1	673	0	0	0	0	0	0	0	0	18.4	0	0	0	0	0	0	0	0	0	0	0	0	0	9.2	0	0	0	0	0	0	0	0	0	0	0	0	0	0	0	19.1	0	0	0	0
Plantae	Chlorophyta	Chlorophyceae	Microspora	sp.	53.94	674	0	0	0	0	0	0	0	0	17.4099	0	0	0	0	0	0	0	0	0	0	0	9.17667	6.51801	0	0	0	0	0	0	0	0	0	0	0	0	11.3208	0	0	0	12.693	0	0	0	0
Plantae	Chlorophyta	Chlorophyceae	Monoraphidium	arcuatum	14.81	675	0	0	0	0	0	0	0	0	21.097	0	0	0	0	4.53586	0	0	0	0	0	0	0	0	8.86076	0	0	0	0	0	0	0	14.0295	0	0	9.49367	2.53165	0	0	0	2.42616	0	0	0	0
Plantae	Chlorophyta	Chlorophyceae	Monoraphidium	braunii	2006	676	0	0	0	0	0	0	0	0	13.9714	0	0	1.9802	0	1.10011	0	0	0	7.92079	0	0	0	1.9802	0	0	0	0	0	0	0	0	5.94059	0	0	34.1034	2.42024	0	0	0	19.692	0	0	0	0
Plantae	Chlorophyta	Chlorophyceae	Monoraphidium	contortum	47.80	677	0.309278	0	0	0	0	0	0	0	17.732	0	0	0.206186	0	0.412371	0	0	0	1.34021	0.721649	0	0	1.95876	4.94845	0	0	0	0	0	0	0	0	0	0	19.7938	8.35052	0	0	0	17.8351	0	0	0	5.05155
Plantae	Chlorophyta	Chlorophyceae	Monoraphidium	dybowskii	15.81	678	0	0	0	0	0	0	0	0	18.1152	0	0	0	0	0	0	0	0	3.14136	0	0	0	7.22513	0	0	0	0	0	0	0	0	12.356	0	0	19.6859	0	0	0	0	13.5079	0	0	0	0
Plantae	Chlorophyta	Chlorophyceae	Monoraphidium	griffithii	202-13	679	0	0	0	0	0	0	0	0	26.6517	0	0	0	0	3.1355	0	0	0	0	0	0	0	0	4.70325	0	0	0	0	0	0	0	23.5162	0	0	5.93505	0	0	0	0	0	0	0	0	0
Plantae	Chlorophyta	Chlorophyceae	Monoraphidium	minutum	243-1	680	0	0	0	0	0	0	0	0	17.0306	0	0	2.40175	0	2.9476	0	0	0	0.873362	0	0	0	0	10.0437	0	0	0	0	0	0	0	5.8952	0	0	14.083	0.982533	0	0	0	6.11354	0	0	0	0
Plantae	Chlorophyta	Chlorophyceae	Monoraphidium	obtusum	55.81	681	0	0	0	0	0	0	0	0	27.3553	0	0	0	0	4.19977	0	0	0	0	0	0	0	0	5.22134	0	0	0	0	0	0	0	20.7719	0	0	4.08627	0	0	0	0	0	0	0	0	0
Plantae	Chlorophyta	Chlorophyceae	Monoraphidium	minutum	278-3	682	0	0	0	0	0	0	0	0	10.4895	0	0	8.19181	0	0	0	0	0	2.8971	0	0	0	3.1968	6.39361	0	0	0	0	0	0	0	0	0	0	23.4765	6.39361	0	0	0	20.2797	0	0	0	1.998
Plantae	Chlorophyta	Chlorophyceae	Monoraphidium	setiforme	202-10	683	0	0	0	0	0	0	0	0	15	0	0	0	0	2.8	0	0	0	0	0	0	0	5	0	0	0	0	0	0	0	0	0	0	0	10.4	3.7	0	0	0	8.4	0	0	0	0
Plantae	Chlorophyta	Chlorophyceae	Monoraphidium	terrestre	49.87	684	0	0	0	0	0	0	0	0	18.4038	0	0	0	0	4.60094	0	0	0	0	0	0	0	7.88732	0	0	0	0	0	0	0	0	0	0	0	6.00939	0	0	0	0	7.88732	0	0	0	0
Plantae	Chlorophyta	Chlorophyceae	Monoraphidium	tortile	16.81	685	0	0	0	0	0	0	0	0	12.9293	0	0	2.32323	0	4.44444	0	0	0	0	0	0	0	6.56566	0	0	0	0	0	0	0	0	0	0	0	16.0606	5.55556	0	0	0	10.303	0	0	0	5.05051
Plantae	Chlorophyta	Chlorophyceae	Muriella	aurantiaca	249-1	686	0	0	0	0	0	0	0	0	11.2856	0	0	3.14033	0	0.686948	0	0	0	4.41609	0	0	6.0844	2.06084	0	0	0	0	0	0	0	0	0	0	0	38.9598	3.0422	0	0	0	11.7763	0	0	0	1.57017
Plantae	Chlorophyta	Chlorophyceae	Muriella	decolor	249-2	687	0	0	0	0	0	0	0	0	11.1902	0	0	2.74669	0	0	0	0	0	0	0	0	0	3.66226	0	0	0	0	0	0	0	0	0	0	0	21.1597	5.90031	0	0	0	16.0732	0	0	0	2.13632
Plantae	Chlorophyta	Chlorophyceae	Muriella	zofingiensis	211-14	688	0	0	0	0	0	0	0	0	7.75047	0	0	0	0	0	0	0	0	6.80529	0	0	3.21361	4.25331	0	0	0	0	0	0	0	0	0	0	0	21.5501	0	0	0	0	11.4367	0	0	0	0
Plantae	Chlorophyta	Chlorophyceae	Mychonastes	homosphaera	6.95	689	0	0	0	0	0	0	0	0	10.6893	0	0	0	0	3.2967	0	0	0	1.998	0	0	0	2.8971	13.3866	0	0	0	0	0	0	0	0	0	0	5.39461	0.999001	0	0	0	10.2897	0	0	0	0
Plantae	Chlorophyta	Chlorophyceae	Nautococcus	soluta	76.80	690	0	0	0	0	0	0	0	0	21.8919	0	0	0	0	2.7027	0	0	0	0	0	0	0	0	0	0	0	0	0	0	0	0	0	0	0	3.10811	15.5405	0	0	0	0	0	0	0	2.43243
Plantae	Chlorophyta	Chlorophyceae	Neglectella	peisonis	37.96	691	2.95047	2.10748	0	0	0	0	0	0	9.58904	0	0	0	0	4.74183	0	0	0	0	2.10748	0	0	0	8.1138	0	0	0	0	0	0	0	0	0	0	13.3825	8.5353	0	0	0	5.90095	0	0	0	0
Plantae	Chlorophyta	Chlorophyceae	Neochloris	vigensis	80.80	692	0.303337	0	0	0	0	0	0	0	20.728	0	0	0.808898	0	0.404449	0	0	0	3.43782	3.23559	0	0	0.202224	4.44894	0	0	0	0	0	0	0	0	0	0	31.8504	0	0	0	0	0	0	0	0	13.3468
Plantae	Chlorophyta	Chlorophyceae	Neochloris	conjuncta	78.80	693	0	0	0	0	0	0	0	0	6.39361	0	0	0	0	3.0969	0	0	0	2.0979	0	8.99101	0	0	8.69131	0	0	0	0	0	0	0	0	0	0	2.997	0	0	0	0	12.8871	0	0	0	0
Plantae	Chlorophyta	Chlorophyceae	Neodesmus	danubiales	17.81	694	0	0	0	0	0	0	0	0	10.404	0	0	0	0	1.41414	0	0	0	1.41414	0	1.41414	0	0.808081	7.87879	0	0	0	0	0	0	0	0	0	0	14.3434	2.62626	0	0	0	12.7273	0	0	0	1.71717
Plantae	Chlorophyta	Chlorophyceae	Neospongiococcum	gelatinosum	64.80	695	0	0	0	0	0	0	0	0	13.4	0	0	1.5	0	1.3	0	0	0	5.9	0	0	0	3.7	10.7	0	0	0	0	0	0	0	0	0	0	13.1	1.8	0	0	0	20.1	0	0	0	0
Plantae	Chlorophyta	Chlorophyceae	Nephrochlamys	subsolitaria	243-2a	696	0	0	0	0	0	0	0	0	14.9798	0	0	2.83401	0	0	0	0	0	3.03644	0	0	0	1.61943	7.18623	0	0	0	0	0	0	0	0	0	0	33.502	3.54251	0	0	0	0	0	0	0	0
Plantae	Chlorophyta	Chlorophyceae	Nephrocytium	agardhianum	34.81	697	0	0	0	0	0	0	0	0	12.0879	0	0	2.7972	0	0	0	0	0	3.8961	0	0	0	3.3966	8.79121	0	0	0	0	0	0	0	0	0	0	32.2677	0	0	0	0	14.3856	0	0	0	0
Plantae	Chlorophyta	Chlorophyceae	Nephrodiella	minor	40.88	698	0	0	0	0	0	0	0	0	14.3103	0	0	0	0	0	0	0	0	0	0	0	0	7.06897	0	0	0	0	0	0	0	0	0	0	0	2.75862	2.93103	0	0	0	0	0	0	0	0
Plantae	Chlorophyta	Chlorophyceae	Oedogonium	cardiacum	575-1a	699	0	0	0	0	0	0	0	0	20.2749	0	0	0	0	0	0	0	0	0	0	0	0	0	0	0	0	0	0	0	0	0	0	0	0	17.9553	6.01375	0	0	0	12.543	0	0	0	0
Plantae	Chlorophyta	Chlorophyceae	Oedogonium	foveolatum	575-2	700	3.36215	0	0	0	0	0	0	0	14.3132	0	0	0	0	0	0	0	0	0	0	0	9.2219	0	0	0	0	0	0	0	0	0	0	0	0	2.01729	2.78578	0	0	0	2.4976	0	0	0	0
Plantae	Chlorophyta	Chlorophyceae	Oedogonium	sp.	54.94	701	0	0	0	0	0	0	0	0	14.4407	0	0	0	0	0	0	0	0	0	0	0	9.26544	0	0	0	0	0	0	0	0	0	0	0	0	0	0	0	0	0	10.2671	0	0	0	0
Plantae	Chlorophyta	Chlorophyceae	Oocystella	oogama	3.96	702	1.97368	0	0	0	0	0	0	0	21.4912	0	0	2.19298	0	3.94737	0	0	0	1.42544	0	0	0	0	2.52193	0	0	0	0	0	0	0	0	0	0	4.49561	1.64474	0	0	0	4.27632	0	0	0	0
Plantae	Chlorophyta	Chlorophyceae	Oogamochlamys	gigantea	UTEX 1753	703	0	0	0	0	0	0	0	0	19.1191	0	0	0.3003	0	4.7047	0	0.900901	0	0	0	0	0	0	19.019	0	0	0	0	0	0	0	0.3003	0	0	0.600601	6.90691	0	0	0	1.9019	0	0	0	0.800801
Plantae	Chlorophyta	Chlorophyceae	Oogamochlamys	zimbabwensis	Pleio-13	704	0	0	0	0	0	0	0	0	45.1	0	0	0	0	2.2	3.6	0	0	0	0	0	0	0	8.6	0	0	0	0	0	0	0	0	0	0	2.9	10.2	0	0	0	0	0	0	0	0
Plantae	Chlorophyta	Chlorophyceae	Oonephris	obesa	49.96	705	0	0	0	0	0	0	0	0	21.4	0	0	0	0	0	0	0	0	0	0	0	0	0	12.5	0	0	0	0	0	0	0	0	0	0	26.7	0	0	0	0	0	0	0	0	0
Plantae	Chlorophyta	Chlorophyceae	Pachycladella	umbrina	10.85	706	0	0	0	0	0	0	0	0	25.0333	0	0	0	0	0	0	0	0	0	0	0	0	13.3156	0	0	0	0	0	0	0	0	0	0	0	0	0	0	0	0	0	0	0	0	0
Plantae	Chlorophyta	Chlorophyceae	Palmellopsis	sp.	52.90	707	0	0	0	0	0	0	0	0	23.5023	0	0	0	0	0	0	0	0	0	0	0	6.79724	0	0	0	0	0	0	0	0	0	0	0	0	7.37327	20.5069	0	0	0	27.1889	0	0	0	0
Plantae	Chlorophyta	Chlorophyceae	Palmodictyon	varium	3.92	708	0	0	0	0	0	0	0	0	6	0	0	0	0	0	0	0	0	1.7	0	0	0	0	0	0	0	0	0	0	0	0	0	0	0	3.9	0	0	0	0	6.5	0	0	0	1.5
Plantae	Chlorophyta	Chlorophyceae	Pandorina	charkoviensis	24-2	709	0.358423	0	0	0	0	0	0	0	13.3811	0.358423	0.358423	1.91159	0	0.597372	0	0	0	0	0	0	0.119474	0	8.3632	0	0	0	0	0	0.955795	0	1.55317	0	0	0	15.5317	0	0	0	28.3154	0	0	0	0
Plantae	Chlorophyta	Chlorophyceae	Pandorina	morum	32.96	710	0	0	0	0	0	0	0	0	28.777	0	0	4.72765	0	0	0	0	0	0	0	0	0	0	8.83864	0	0	0	0	0	1.74717	0	0	0	0	0	12.0247	0	0	0	24.0493	0	0	0	0
Plantae	Chlorophyta	Chlorophyceae	Paradoxia	multiseta	18.84	711	0	0	0	0	0	0	0	0	19.2	0	0	0	0	0	0	0	0	1.1	0	0	0	14.3	0	0	0	0	0	0	0	0	0	0	0	1.8	1.5	0	0	0	17.5	0	0	0	1.7
Plantae	Chlorophyta	Chlorophyceae	Paulschulzia	pseudovolvox	17.94	712	0	0	0	0	0	0	0	0	20.3158	0	0	0	0	0	0	0	0	1.89474	2.84211	0	13.1579	0	0	0	0	0	0	0	0	0	0	0	0	0	8.52632	0	0	0	10.6316	0	0	0	7.05263
Plantae	Chlorophyta	Chlorophyceae	Pectodictyon	cubicum	19.84	713	0	0	0	0	0	0	0	0	23.4765	0	0	0	0	0	0	0	0	0	0	0	0	0	3.4965	0	0	0	0	0	0	0	0	0	0	14.3856	5.19481	0	0	0	19.0809	0	0	0	0
Plantae	Chlorophyta	Chlorophyceae	Pediastrum	biradiatum	22.85	714	0	0	0	0	0	0	0	0	5.79421	0	0	1.1988	0	0	0	0	0	0.999001	0	0	0	8.79121	0.799201	0	0	0	0	0	0	0	0.899101	0	0	25.5744	0	0	0	0	20.3796	0	0	0	0
Plantae	Chlorophyta	Chlorophyceae	Pediastrum	boryanum	261-7	715	0	0	0	0	0	0	0	0	14.3174	0	0	0	0	0	0	0	0	1.55383	0	0	0	0	4.66149	0	0	0	0	0	0	0	0	0	0	0	27.9689	0	0	0	13.6515	0	0	0	0
Plantae	Chlorophyta	Chlorophyceae	Pediastrum	braunii	43.85	716	0.203666	0	0	0	0	0	0	0	16.2933	0	0	0	0	0	0	0	0	0.407332	0	0	0	3.66599	0.305499	0	0	0	0	0	0	0	0	0	0	0	0	0	0	0	55.9063	0	0	0	4.37882
Plantae	Chlorophyta	Chlorophyceae	Pediastrum	duplex	261-2	717	0	0	0	0	0	0	0	0	5.58882	0	0	2.59481	0	0	0	0	0	0	0	0	2.19561	0	0	0	0	3.99202	0	0	0	0	0	0	0	21.5569	4.39122	0	0	0	34.1317	0	0	0	0
Plantae	Chlorophyta	Chlorophyceae	Pediastrum	integrum	29.81	718	0	0	0	0	0	0	0	0	13.0073	0	0	2.91363	0	0	0	0	0	1.2487	0	0	5.20291	10.5099	0	0	0	0	0	0	0	0	32.5702	0	0	0.936524	0	0	0	0	10.0937	0	0	0	0
Plantae	Chlorophyta	Chlorophyceae	Pediastrum	kawraiskyi	35.81	719	0	0	0	0	0	0	0	0	15.4567	0	0	2.34192	0	0	0	0	0	4.09836	0	3.39578	1.40515	5.38642	0	0	0	0	0	1.52225	0	0	9.60187	0	0	0	0.468384	0	0	0	17.3302	0	0	0	0
Plantae	Chlorophyta	Chlorophyceae	Pediastrum	privum	36.81	720	0	0	0	0	0	0	0	0	17.1748	0	0	0	0	0	0	0	0	0.711382	0	0.813008	0	2.03252	11.5854	0	0	0	0	0	0	0	22.3577	0	0	1.93089	0.813008	0	0	0	6.19919	0	0	0	0
Plantae	Chlorophyta	Chlorophyceae	Pediastrum	simplex	21.85	721	0	0	0	0	0	0	0	0	10.3	0	0	0	0	0	0	0	0	0	0	0	0	0	0	0	0	0	0	0	0	0	0	0	0	0	67.6	0	0	0	5.7	0	0	0	0
Plantae	Chlorophyta	Chlorophyceae	Pediastrum	tetras	37.81	722	0	0	0	0	0	0	0	0	32.7	0	0	0	0	0	0	0	0	0	0	0	0	4.5	0	0	0	0	0	0	0	0	44.8	0	0	0	0	0	0	0	8.2	0	0	0	0
Plantae	Chlorophyta	Chlorophyceae	Pedinomonas	minor	1965-3	723	0.622407	0	0	0	0	0	0	0	14.1079	0	0	8.40249	0	0	0	0	0	0	0	0	0	0.829876	17.3237	0	0	0	0	0	0	0	0.726141	0	0	19.1909	3.83817	0	0	0	1.97095	0	0	0	0.622407
Plantae	Chlorophyta	Chlorophyceae	Pedinomonas	tuberculata	42.84	724	0	0	0	0	0	0	0	0	17.2941	0	8.94118	0	0	0	0	0	0	0	0	0	0	10.5882	11.6471	0	0	0	0	0	0	0	0	0	0	5.17647	17.2941	0	0	0	8.94118	0	0	0	0
Plantae	Chlorophyta	Chlorophyceae	Phacotus	lenticularis	15.99	725	0	0	0	0	0	0	0	0	17.9487	0	0	2.5641	0	1.02564	0	0	0	0	0	0	0	1.74359	0	0	0	0	0	0	0	0	0.615385	0	0	0	45.5385	0	0	0	5.94872	0	0	0	0
Plantae	Chlorophyta	Chlorophyceae	Phacotus	sphaericus	17.99	726	0	0	0	0	0	0	0	0	20.3441	0	0	1.82186	0	1.417	0	0	0	0	0	0	0	0	10.2227	0	0	0	0	0	0	0	0	0	0	30.1619	2.42915	0	0	0	3.23887	0	0	0	0
Plantae	Chlorophyta	Chlorophyceae	Planctonema	lauterborni	11.95	727	0	0	0	0	0	0	0	0	14.974	0	0	8.14648	0	0	0	0	0	2.56032	0	0	0	4.42238	0	0	0	0	0	0	0	0	0	0	0	0	5.19823	0	0	0	22.3446	0	0	0	0
Plantae	Chlorophyta	Chlorophyceae	Planktosphaeria	gelatinosa	262-1b	728	0	0	0	0	0	0	0	0	34.2	0	0	0	0	0	0	0	0	0	0	0	0	0	0	0	0	0	0	0	0	0	0	0	0	0	0	0	0	0	0	0	0	0	0
Plantae	Chlorophyta	Chlorophyceae	Pleodorina	californica	162-1	729	0	0	0	0	0	0	0	0	46.2604	0	0	0	0	2.07756	0	0	0	0	0	0	0	0	7.34072	0	0	0	0	0	0	0	2.07756	0	0	4.57064	10.6648	0	0	0	12.8809	0	0	0	0
Plantae	Chlorophyta	Chlorophyceae	Pleurastrum	insigne	30.93	730	0	0	0	0	0	0	0	0	35.2	0	0	0	0	0	0	0	0	0	0	0	0	0	0	0	0	0	0	0	0	0	0	0	0	0	0	0	0	0	64.8	0	0	0	0
Plantae	Chlorophyta	Chlorophyceae	Pleurococcus	sp.	461-1	731	0	0	0	0	0	0	0	0	30.2	0	0	0	0	0	0	0	0	0	0	0	0	0	0	0	0	0	0	0	0	0	0	0	0	0	0	0	0	0	40	0	0	0	0
Plantae	Chlorophyta	Chlorophyceae	Polyedriopsis	chodatii	2087	732	0	0	0	0	0	0	0	0	19.334	0	0	0	0	1.28894	0	0	0	0.75188	0	0.537057	0.537057	8.59291	0	0	0	0	0	0	0	0	18.797	0	0	8.05585	0	0	0	0	10.5263	0	0	0	0
Plantae	Chlorophyta	Chlorophyceae	Polyedriopsis	spinulosa	31.81	733	0	0	0	0	0	0	0	0	16.5109	0	0	0	0	0	0	0	0	0	0	0	0	7.26895	0	0	0	0	0	0	0	0	5.39979	0	0	3.63448	0	0	0	0	3.946	0	0	0	0
Plantae	Chlorophyta	Chlorophyceae	Polytoma	sp.	62-16	734	0	0	0	0	0	0	0	0	15.8	0	0	0	0	0	0	0	0	0	0	0	0	0	15.3	0	0	0	0	0	0	0	0	0	0	42.6	0	0	0	0	0	0	0	0	0
Plantae	Chlorophyta	Chlorophyceae	Polytoma	uvella	62-2a	735	0	0	0	0	0	0	0	0	16.9263	0	0	0	0	2.49221	0	0	0	0	0	0	1.86916	0	0	0	0	0	0	0	0	0	0	0	0	34.1641	7.06127	0	0	0	18.7954	0	0	0	6.02285
Plantae	Chlorophyta	Chlorophyceae	Polytomella	caeca	63-2b	736	0	0	0	0	0	0	0	0	0	0	0	0	0	0	0	0	0	0	0	0	0	0	100	0	0	0	0	0	0	0	0	0	0	0	0	0	0	0	0	0	0	0	0
Plantae	Chlorophyta	Chlorophyceae	Polytomella	capuana	63-5	737	0	0	0	0	0	0	0	0	0	0	0	0	0	0	0	0	0	0	0	0	0	0	0	0	0	0	0	0	0	0	0	0	0	0	0	0	0	0	0	0	0	0	0
Plantae	Chlorophyta	Chlorophyceae	Polytomella	magna	63-4	738	0	0	0	0	0	0	0	0	20.5426	0	0	0	0	26.3566	0	0	0	0	0	0	0	0	0	0	0	0	0	0	0	0	0	0	0	0	20.7364	0	0	0	0	0	0	0	0
Plantae	Chlorophyta	Chlorophyceae	Polytomella	magna	63-9	739	0	0	0	0	0	0	0	0	19.7133	0	0	0	0	16.6667	0	0	0	0	0	0	0	9.67742	10.9319	0	0	0	0	0	0	0	0	0	0	0	14.3369	0	0	0	0	0	0	0	0
Plantae	Chlorophyta	Chlorophyceae	Polytomella	papillata	63-2	740	0	0	0	0	0	0	0	0	24.6377	0	0	0	0	0	0	0	0	0	0	0	0	14.8551	16.3043	0	0	0	0	0	0	0	0	0	0	0	0	0	0	0	19.2029	0	0	0	0
Plantae	Chlorophyta	Chlorophyceae	Polytomella	parva	63-3	741	0	0	0	0	0	0	14.876	0	20.6612	0	0	0	0	0	0	0	0	0	0	0	0	10.124	12.6033	0	0	0	0	0	0	0	0	0	0	9.09091	0	0	0	0	16.7355	0	0	0	0
Plantae	Chlorophyta	Chlorophyceae	Protoderma	sp.	13.87	742	0	0	0	0	0	0	0	0	8.81017	0	0	0	0	0	0	0	0	11.535	0	0	0	0	0	0	0	0	0	0	0	0	0	0	0	0	0	0	0	0	44.3233	0	0	0	0
Plantae	Chlorophyta	Chlorophyceae	Protosiphon	botryoides	731-1a	743	0	0	0	0	0	0	0	0	28.1853	0	0	0	0	0	0	0	0	0	0	0	0	0	0	0	0	0	0	0	0	0	26.1261	0	0	0	8.88031	0	0	0	7.07851	0	0	0	7.20721
Plantae	Chlorophyta	Chlorophyceae	Protosiphon	sp.	29.91	744	0	0	0	0	0	0	0	0	8.90891	0	0	0	0	0	0	0	0	0	0	0	0	0	0	0	0	0	0	0	0	0	0	0	0	7.60761	4.7047	0	0	0	44.4444	0	0	0	0
Plantae	Chlorophyta	Chlorophyceae	Pseudodictyosphaerium	jurisii	37.98	745	0	0	0	0	0	0	0	0	12.3	0	0	3	0	2.2	0	0	0	1.7	0	0	0	4	4.6	0	0	0	0	0	0	0	0	0	0	16.1	4	0	0	0	10.6	0	0	0	0
Plantae	Chlorophyta	Chlorophyceae	Pseudodidymocystis	fina	2088	746	0	0	0	0	0	0	0	0	18.6766	0	0	1.60085	0	2.2412	0	0	0	0	0	0	0	0	8.96478	0	0	0	0	0	0	0	12.2732	0	0	19.5304	1.70758	0	0	0	4.69584	0	0	0	0
Plantae	Chlorophyta	Chlorophyceae	Pseudodidymocystis	planctonica	40.98	747	0	0	0	0	0	0	0	0	8.30831	0	0	4.4044	0	0	0	0	0	6.40641	0	0	0	4.8048	17.7177	0	0	0	0	0	0	0	0	0	0	8.40841	0	0	0	0	9.10911	0	0	0	0
Plantae	Chlorophyta	Chlorophyceae	Pseudokirchneriella	subcapitata	61.81	748	0	0	0	0	0	0	0	0	18.0876	0	0	0	0	2.88018	0	0	0	0	0	0	0	0	5.18433	0	0	0	0	0	0	0	17.2811	0	0	14.1705	0	0	0	0	6.56682	0	0	0	0
Plantae	Chlorophyta	Chlorophyceae	Pseudoschroederia	antillarum	15.86	749	0	0	0	0	0	0	0	0	16.3542	0	0	1.14583	0	0	0	0	0	2.1875	0	1.5625	1.14583	15.8333	0	0	0	0	0	0	0	0	7.91667	0	0	6.14583	0	0	0	0	11.4583	0	0	0	0
Plantae	Chlorophyta	Chlorophyceae	Pteromonas	angulosa	64-2	750	4.74898	0	0	0	0	0	0	0	49.6608	0	1.76391	2.7137	0	0	0	0	0	0	0	0	0	0	5.42741	0	0	0	0	0	0	0	2.7137	0	0	25.3731	0	0	0	0	0	0	0	0	0
Plantae	Chlorophyta	Chlorophyceae	Pyrobotrys	stellata	10-1a	751	0	0	0	0	0	0	0	0	7.97414	0	0	0	0	0	0	0	0	4.31034	3.66379	0	0	23.4914	0	0	0	0	0	0	0	0	0	0	0	0	7.11207	0	0	0	2.69397	0	0	0	0
Plantae	Chlorophyta	Chlorophyceae	Quadricoccus	ellipticus	2089	752	0	0	0	0	0	0	0	0	27.8	0	0	0	0	0	0	0	0	0	0	0	0	0	0	0	0	0	0	0	0	0	0	0	0	45.3	0	0	0	0	10.3	0	0	0	0
Plantae	Chlorophyta	Chlorophyceae	Quadrigula	closterioides	12.94	753	0	0	0	0	0	0	0	0	32.8649	0	0	0.756757	0	0	0	0	0	0	0	2.91892	0	0	0	0	0	0	0	0	0	0	14.5946	0	0	5.83784	0	0	0	0	3.89189	0	0	0	0
Plantae	Chlorophyta	Chlorophyceae	Radiofilum	conjunctivum	36.93	754	0	0	0	0	0	0	0	0	28.2563	0	0	0	0	0	0	0	0	0	0	0	0	0	0	0	0	0	0	0	0	0	0	0	0	48.7395	0	0	0	0	13.9706	0	0	0	0
Plantae	Chlorophyta	Chlorophyceae	Radiofilum	transversale	27.83	755	0	0	0	0	0	0	0	0	7.03125	0	0	0	0	0	0	0	0	0	0	0	0	0	9.76562	0	0	0	0	0	0	0	0	0	0	0	0	0	0	0	11.2305	0	0	0	0
Plantae	Chlorophyta	Chlorophyceae	Radiosphaera	negevensis	87.80	756	0	0	0	0	0	0	0	0	11.0991	0	0	0	0	0.431034	0	0	0	0	0	6.46552	0	0	0	0	0	0	0	2.37069	0	0	0	0	0	54.6336	3.01724	0	0	0	13.9009	0	0	0	0
Plantae	Chlorophyta	Chlorophyceae	Rhopalosolen	saccatus	26.95	757	0.401606	0	0	0	0	0	0	0	13.253	0	0	1.50602	0	0.702811	0	0	0	1.40562	0	0	0	3.41365	2.10843	0	0	0	0	0	0	0	2.71084	0	0	36.9478	0	0	0	0	13.1526	0	0	0	0.702811
Plantae	Chlorophyta	Chlorophyceae	Scenedesmus	obliquus	276-10	758	0	0	0	0	0	0	0	0	29.0123	0	0	0	0	0	0	0	0	0	0	0	0	0	6.04938	0	0	0	0	0	0	0	21.9753	0	0	6.41975	3.58025	0	0	0	7.28395	0	0	0	3.33333
Plantae	Chlorophyta	Chlorophyceae	Scenedesmus	producto-capitatus	21.81	759	0	0	0	0	0	0	0	0	22.6959	0	0	0	0	1.95853	0	0	0	0	0	0	0	0	6.2212	0	0	0	0	0	0	0	13.5945	0	0	6.45161	3.1106	0	0	0	2.99539	0	0	0	0
Plantae	Chlorophyta	Chlorophyceae	Scenedesmus	sp.	2125	760	1.90955	0	0	0	0	0	0	0	22.8141	0	0	2.91457	0	0.904523	0	0	0	4.62312	0.80402	0	0	1.60804	0	0	0	4.22111	0	0	0	0	1.00503	0	0	15.4774	2.31156	0	0	0	23.4171	0	0	0	2.71357
Plantae	Chlorophyta	Chlorophyceae	Scenedesmus	wisconsinensis	22.81	761	0	0	0	0	0	0	0	0	42.9872	0	0	0	0	0	0	0	0	0	0	0	0	0	0	0	0	0	0	0	0	0	36.2477	0	0	0	0	0	0	0	0	0	0	0	0
Plantae	Chlorophyta	Chlorophyceae	Scenedesmus	acuminatus	38.81	762	0	0	0	0	0	0	0	0	11.8762	0	0	0	0	0	0	0	0	0	0	0	0	11.6766	6.38723	0	0	0	0	0	0	0	0	0	0	0	0	0	0	0	6.98603	0	0	0	0
Plantae	Chlorophyta	Chlorophyceae	Scenedesmus	costatus	46.88	763	0	0	0	0	0	0	0	0	8.08383	0	0	0	0	0	0	0	0	8.38323	0	0	0	8.78244	0	0	0	0	0	0	0	0	0	0	0	7.68463	0	0	0	0	11.2774	0	0	0	0
Plantae	Chlorophyta	Chlorophyceae	Scenedesmus	ellipticus	64.81	764	0	0	0	0	0	0	0	0	7.8	0	0	0	0	0	0	0	0	5.5	0	0	0	7.2	0	0	0	0	0	0	0	0	0	0	0	4.4	3	0	0	0	27.5	0	0	0	0
Plantae	Chlorophyta	Chlorophyceae	Scenedesmus	falcatus	2.81	765	1.60643	0	0	0	0	0	0	0	13.5542	0	0	0.60241	0	0.60241	0	0	0	3.81526	0	0	0	2.20884	0	0	0	0	0	0	0	0	0	0	0	23.7952	2.10843	0	0	0	29.2169	0	0	0	0
Plantae	Chlorophyta	Chlorophyceae	Scenedesmus	obliquus	276-1	766	0	0	0	0	0	0	0	0	18.2817	0	0	0	0	0	0	0	0	0	0	0	0	0	0	0	0	0	0	0	0	0	0	0	0	13.0869	0	0	0	0	0	0	0	0	0
Plantae	Chlorophyta	Chlorophyceae	Scenedesmus	ovalternus	52.80	767	0	0	0	0	0	0	0	0	22.3	0	0	0	0	2.9	0	0	0	0	0	0	0	0	0	0	0	0	0	0	0	0	0	0	0	10.5	0	0	0	0	0	0	0	0	0
Plantae	Chlorophyta	Chlorophyceae	Scenedesmus	pectinatus	2003	768	0	0	0	0	0	0	0	0	17.5175	0	0	0	0	0	0	0	0	0	0	0	0	0	10.6106	0	0	0	0	0	0	0	0	0	0	11.6116	0	0	0	0	0	0	0	0	0
Plantae	Chlorophyta	Chlorophyceae	Scenedesmus	rubescens	5.95	769	0	0	0	0	0	0	0	0	14.2857	0	0	2.0979	0	0	0	0	0	2.4975	0	0	0	3.4965	8.59141	0	0	0	0	0	0	0	0	0	0	18.7812	4.995	0	0	0	7.39261	0	0	0	0
Plantae	Chlorophyta	Chlorophyceae	Scenedesmus	vacuolatus	211-11m	770	0	0	0	0	0	0	0	0	14.9149	0	0	3.3033	0	0	0	0	0	0	0	0	0	3.6036	6.10611	0	0	0	0	0	0	0	0	0	0	26.3263	0	0	0	0	6.30631	0	0	0	0
Plantae	Chlorophyta	Chlorophyceae	Scherffelia	dubia	17.86	771	0	0	0	0	0	0	0	0	21.3826	0	0	0	0	6.43087	0	0	0	0	0	0	0	3.85852	9.80707	0	0	0	0	0	0	0	0	0	0	9.6463	15.2733	0	0	0	3.69775	0	0	0	0
Plantae	Chlorophyta	Chlorophyceae	Schizomeris	leibleinii	24.88	773	0	0	0	0	0	0	0	0	19.2015	0	0	0	0	0	0	0	0	0	0	0	0	0	5.06971	0	0	0	0	0	0	0	0	0	0	6.52725	0	0	0	0	38.0862	0	0	0	0
Plantae	Chlorophyta	Chlorophyceae	Schroederia	setigera	16.86	774	0	0	0	0	0	0	0	0	5.8	0	0	0	0	43.2	0	0	0	1.7	1.1	0	0	3	7.6	0	0	0	0	0	0	0	0	0	0	2.6	0	0	0	0	9.8	0	0	0	0
Plantae	Chlorophyta	Chlorophyceae	Schroederia	sorokiniana	211-32	775	0.1001	0.1001	0	0	0	0	0	0	12.1121	0	0	12.1121	0	1.8018	0.2002	0	0	0	5.90591	0	0	0.2002	6.30631	0	0	0	0	0	0.2002	0	1.9019	0	0	0.700701	1.2012	0	0	0	22.022	0	0	0	22.022
Plantae	Chlorophyta	Chlorophyceae	Schroederiella	papillata	47.86	776	0	0	0	0	0	0	0	0	41.4596	0	0	0	0	0	0	0	0	0	0	0	0	0	0	0	0	0	0	0	0	0	48.6025	0	0	0	0	0	0	0	0	0	0	0	0
Plantae	Chlorophyta	Chlorophyceae	Scotiellopsis	oocystiformis	277-1	777	0	0	0	0	0	0	0	0	18.6766	0	0	0	0	0	0	0	0	2.77481	0	0	0	14.301	0	0	0	0	0	0	0	0	15.7951	0	0	9.39168	0	0	0	0	6.08324	0	0	0	0
Plantae	Chlorophyta	Chlorophyceae	Siderocystopsis	punctifera	28.81	778	1.13872	0	0	0	0	0	0	0	12.1118	0	0	2.69151	0	0	0	0	0	3.00207	0	0	0.828157	6.21118	0	0	0	0	0	0	0	0	9.62733	0	0	3.00207	0	0	0	0	7.14286	0	0	0	0
Plantae	Chlorophyta	Chlorophyceae	Sorastrum	americanum	13.94	779	0	0	0	0	0	0	0	0	18.2182	0	0	0	0	0	0	0	0	0	0	0	3.3033	0	0	0	0	0	0	0	0	0	31.2312	0	0	0	0	0	0	0	0	0	0	0	0
Plantae	Chlorophyta	Chlorophyceae	Spermatozopsis	exsultans	2.88	780	1.67428	0	0	0	0	0	0	0	14.7641	0	0	2.73973	0	9.74125	0	0	0	0	0	0	0	4.2618	14.3075	0	0	0	0	0	0	0	0	0	0	2.43531	22.07	0	0	0	1.67428	0	0	0	0
Plantae	Chlorophyta	Chlorophyceae	Spermatozopsis	similis	1.85	781	0	0	0	0	0	0	12.8415	0	12.2951	0	0	0	0	0	0	0	0	0	0	0	0	0	19.1257	0	0	0	0	0	0	0	0	0	0	0	0	0	0	0	0	0	0	0	0
Plantae	Chlorophyta	Chlorophyceae	Sphaerellopsis	aulata	69.72	783	0.905563	0	0	0	0	0	0	0	34.5408	0	0	1.03493	0	2.71669	3.75162	0	0	1.16429	0	0	15.5239	0	0	0	0	0	0	0	0	0	3.88098	0	0	2.32859	12.4191	0	0	0	4.65718	0	0	0	0
Plantae	Chlorophyta	Chlorophyceae	Sphaerellopsis	sp.	12.93	784	1.47059	0	0	0	0	0	0	0	29.5168	0	0	3.9916	0	0	0	0	0	3.36134	0	0	11.3445	0	0	0	0	0	0	0	0	0	2.41597	0	0	8.71849	9.13866	0	0	0	5.88235	0	0	0	0
Plantae	Chlorophyta	Chlorophyceae	Sphaerocystis	schroeteri	16.84	785	0	0	0	0	0	0	0	0	36.1575	0	0	2.2673	0	0	0	0	0	2.74463	0	5.84726	0	6.08592	0	0	0	0	0	0	0	0	11.4558	0	0	9.06921	0	0	0	0	0	0	0	0	0
Plantae	Chlorophyta	Chlorophyceae	Sphaeroplea	annulina	377-1a	786	0	0	0	0	0	0	0	0	24.7837	0	0	0	0	0	0	0	0	0	0	0	0	0	6.99776	0	0	0	0	0	0	0	0	0	0	3.88765	3.79046	0	0	0	4.95675	0	0	0	0
Plantae	Chlorophyta	Chlorophyceae	Spongiochloris	excentrica	280-1	787	0	0	0	0	0	0	0	0	31.0573	0	0	0	0	0	0	0	0	0	0	0	0	0	8.81057	0	0	0	0	0	0	0	22.1366	0	0	10.3524	0	0	0	0	9.36123	0	0	0	0
Plantae	Chlorophyta	Chlorophyceae	Spongiochloris	spongiosa	280-2b	788	0	0	0	0	0	0	0	0	18.9579	0	0	0	0	0	0	0	0	1.99557	0	0	0	2.21729	0	0	0	0	0	0	0	0	13.3038	0	0	41.02	4.87805	0	0	0	12.306	0	0	0	2.10643
Plantae	Chlorophyta	Chlorophyceae	Spongiococcum	tetrasporum	29.95	789	0	0	0	0	0	0	0	0	29.5974	0	0	8.05223	0	0	0	0	0	0	0	0	0	7.07291	0	0	0	0	0	0	0	0	23.8303	0	0	17.3014	5.65832	0	0	0	0	0	0	0	0
Plantae	Chlorophyta	Chlorophyceae	Stephanosphaera	pluvialis	78-1a	790	0	0	0	0	0	0	0	0	19.61	0	0	0	0	0	0	0	0	8.23402	0	0	0	0	0	0	0	0	0	0	0	0	0	0	0	18.3099	4.87541	0	0	0	32.7194	0	0	0	9.31744
Plantae	Chlorophyta	Chlorophyceae	Stigeoclonium	aestivale	477-5	791	7.04356	0	0	0	0	0	0	0	42.354	0	0	0	0	0	0	0	0	0	0	0	0	6.0241	0	0	0	0	0	0	0	0	0	0	0	0	0	0	0	0	5.46803	0	0	0	0
Plantae	Chlorophyta	Chlorophyceae	Stigeoclonium	farctum	477-19d	792	0	0	0	0	0	0	0	0	8.50851	0	0	0	0	0	0	0	0	13.013	0	0	7.70771	0	0	0	0	0	0	0	0	0	0	0	0	0	22.5225	0	0	0	31.5315	0	0	0	5.20521
Plantae	Chlorophyta	Chlorophyceae	Stigeoclonium	sp.	44.93	793	0	0	0	0	0	0	0	0	64.5	0	0	0	0	0	0	0	0	0	0	0	0	0	0	0	0	0	0	0	0	0	0	0	0	0	0	0	0	0	0	0	0	0	0
Plantae	Chlorophyta	Chlorophyceae	Stigeoclonium	tenue	44.88	794	0	0	0	0	0	0	0	0	40.3403	0	0	0	0	0	0	0	0	0	0	0	10.9109	0	0	0	0	0	0	0	0	0	0	0	0	0	0	0	0	0	0	0	0	0	0
Plantae	Chlorophyta	Chlorophyceae	Stigeoclonium	farctum	477-19e	795	0	0	0	0	0	0	0	0	18.7325	0	0	0	0	0	0	0	0	0	0	0	38.863	6.43057	0	0	0	0	0	0	0	0	0	0	0	3.91426	0	0	0	0	8.01491	0	0	0	0
Plantae	Chlorophyta	Chlorophyceae	Stigeoclonium	helveticum	116.80	796	5.71429	0	0	0	0	0	0	0	36.6964	0	0	0	0	0	0	0	0	0	0	0	5.35714	4.10714	0	0	0	0	0	0	0	0	0	0	0	0	0	0	0	0	6.25	0	0	0	0
Plantae	Chlorophyta	Chlorophyceae	Stigeoclonium	helveticum	477-2	797	0	0	0	0	0	0	0	0	35.1458	0	0	0	0	0	0	0	0	0	0	0	0	5.35855	0	0	0	0	0	0	0	0	0	0	0	0	0	0	0	0	8.11663	0	0	0	0
Plantae	Chlorophyta	Chlorophyceae	Stigeoclonium	helveticum maius	477-1	798	0	0	0	0	0	0	0	0	29.2867	0	0	0	0	0	0	0	0	0	0	0	0	0	0	0	0	0	0	0	0	0	0	0	0	0	0	0	0	0	0	0	0	0	0
Plantae	Chlorophyta	Chlorophyceae	Stigeoclonium	tenue	477-9	799	0	0	0	0	0	0	0	0	12.1852	0	0	0	0	0	0	0	0	0	0	0	0	17.2218	0	0	0	0	0	0	0	0	0	0	0	0	0	0	0	0	0	0	0	0	0
Plantae	Chlorophyta	Chlorophyceae	Tetrachlorella	alternans	42.81	800	0	0	0	0	0	0	0	0	21.7562	0	0	0	0	0	0	0	0	0	0	0	0	0	0	0	0	0	0	0	0	0	65.7929	0	0	0	12.4509	0	0	0	0	0	0	0	0
Plantae	Chlorophyta	Chlorophyceae	Tetracystis	aeria	89.80	801	0	0	0	0	0	0	0	0	12.7127	0	0	3.003	0	0	0	0	0	5.20521	0	0	0	1.4014	5.50551	0	0	0	0	0	0	0	0	0	0	33.033	5.10511	0	0	0	10.3103	0	0	0	0
Plantae	Chlorophyta	Chlorophyceae	Tetracystis	aggregata	11-53	802	0	0	0	0	0	0	0	0	13.5751	0	0	0.725389	0	1.24352	0	0	0	3.93782	0	0	0	1.76166	5.90674	0	0	0	0	0	0	0	4.97409	0	0	20.3109	10.6736	0	0	0	23.8342	0	0	0	0
Plantae	Chlorophyta	Chlorophyceae	Tetracystis	diplobionticoidea	33.95	803	0	0	0	0	0	0	0	0	12.999	0	0	0.921187	0	0	0	0	0	2.86592	0	2.66121	0	5.01535	0	0	0	0	0	0	0	0	34.6981	0	0	1.22825	0	0	0	0	12.5896	0	0	0	0
Plantae	Chlorophyta	Chlorophyceae	Tetracystis	excentrica	92.80	804	0	0	0	0	0	0	0	0	40.1062	0	0	0	0	0	0	0	0	0	0	0	0	0	0	0	0	0	0	0	0	0	59.8938	0	0	0	0	0	0	0	0	0	0	0	0
Plantae	Chlorophyta	Chlorophyceae	Tetracystis	intermedia	94.80	805	0	0	0	0	0	0	0	0	21.2911	0	0	0	0	0	0	0	0	5.88901	0	0	0	0	0	0	0	0	0	0	0	0	22.4236	0	0	10.6455	10.5323	0	0	0	21.6308	0	0	0	0
Plantae	Chlorophyta	Chlorophyceae	Tetracystis	pampae	96.80	806	0	0	0	0	0	0	0	0	37.0513	0	0	0	0	0	0	0	0	0	0	0	0	0	0	0	0	0	0	0	0	0	44.8718	0	0	5.89744	5.89744	0	0	0	0	0	0	0	0
Plantae	Chlorophyta	Chlorophyceae	Tetracystis	pulchra	97.80	807	0	0	0	0	0	0	0	0	39.0464	0	0	0	0	0	0	0	0	0	0	0	0	0	5.6701	0	0	0	0	0	0	0	43.299	0	0	0	0	0	0	0	7.47423	0	0	0	0
Plantae	Chlorophyta	Chlorophyceae	Tetracystis	sarcinalis	19.94	808	0	0	0	0	0	0	0	0	41.384	0	0	0	0	0	0	0	0	0	0	0	0	0	0	0	0	0	0	0	0	0	58.616	0	0	0	0	0	0	0	0	0	0	0	0
Plantae	Chlorophyta	Chlorophyceae	Tetracystis	sp.	21.87	809	0	0	0	0	0	0	0	0	34.2175	0	0	0	0	0	0	0	0	0	0	0	0	0	0	0	0	0	0	0	0	0	42.7056	0	0	7.1618	0	0	0	0	0	0	0	0	0
Plantae	Chlorophyta	Chlorophyceae	Tetracystis	texensis	99.80	810	0	0	0	0	0	0	0	0	10	0	0	0	0	0	0	0	0	6.4	0	0	0	0	19.4	0	0	0	0	0	0	0	0	0	0	0	11.6	0	0	0	7.5	0	0	0	0
Plantae	Chlorophyta	Chlorophyceae	Tetracystis	aggregata	90.80	811	0	0	0	0	0	0	0	0	17.9	0	0	0	0	0	0	0	0	2.3	0	0	0	2.2	4.7	0	0	0	0	0	0	0	0	0	0	15.7	9	0	0	0	9.6	0	0	0	0
Plantae	Chlorophyta	Chlorophyceae	Tetracystis	aplanospora	91.80	812	0	0	0	0	0	0	0	0	13.2132	0	0	12.3123	0	2.5025	0	0	0	0	0	0	0	0	11.7117	0	0	0	0	0	0	0	0	0	0	17.5175	5.70571	0	0	0	0	0	0	0	0
Plantae	Chlorophyta	Chlorophyceae	Tetracystis	dissociata	207-1	813	0	0	0	0	0	0	0	0	13.7	0	0	0	0	0	0	0	0	7.6	0	0	0	0	0	0	0	0	0	0	0	0	0	0	0	11.5	5.7	0	0	0	15.8	0	0	0	0
Plantae	Chlorophyta	Chlorophyceae	Tetracystis	illinoisensis	93.80	814	0	0	0	0	0	0	0	0	17.8178	0	0	0	0	0	0	0	0	4.3043	0	0	0	2.5025	4.4044	0	0	0	0	0	0	0	0	0	0	16.016	9.40941	0	0	0	11.5115	0	0	0	0
Plantae	Chlorophyta	Chlorophyceae	Tetracystis	tetraspora	98.80	815	0	0	0	0	0	0	0	0	13.7137	0	0	0	0	0	0	0	0	11.9119	0	0	0	17.9179	0	0	0	0	0	0	0	0	0	0	0	0	8.40841	0	0	0	15.3153	0	0	0	0
Plantae	Chlorophyta	Chlorophyceae	Tetracystis	vinatzeri	22.95	816	0	0	0	0	0	0	0	0	7.79221	0	0	0	0	0	0	0	0	0	0	0	0	7.49251	0	0	0	0	0	0	0	0	0	0	0	37.4625	0	0	0	0	7.29271	0	0	0	0
Plantae	Chlorophyta	Chlorophyceae	Tetradesmus	cumbricus	24.95	817	0	0	0	0	0	0	0	0	14.21	0	0	0	0	0	0	0	0	0	0	0	0	0	0	0	0	0	0	5.40827	0	0	0	0	0	23.1177	1.16649	0	0	0	24.1782	0	0	0	3.07529
Plantae	Chlorophyta	Chlorophyceae	Tetradesmus	wisconsinensis	3.99	818	0	0	0	0	0	0	0	0	8.96907	0	0	0	0	0	0	0	0	12.1649	0	0	0	0	0	0	0	0	0	0	0	0	0	0	0	9.27835	3.19588	0	0	0	25.2577	0	0	0	3.91753
Plantae	Chlorophyta	Chlorophyceae	Tetraedron	caudatum	2091	819	0	0	0	0	0	0	0	0	14.2708	0	0	0	0	0.520833	0	0	0	5.20833	0	0.520833	0	0	0	0	0	0	0	5.52083	0	0	0.729167	0	0	36.1458	1.25	0	0	0	16.0417	0	0	0	0.520833
Plantae	Chlorophyta	Chlorophyceae	Tetraedron	minimum	44.81	820	0	0	0	0	0	0	0	0	12.5881	0	0	1.00705	0	0	0	0	0	1.20846	0	0	0	1.10775	4.83384	0	0	0	0	0	0	0	0.805639	0	0	44.6123	1.71198	0	0	0	8.76133	0	0	0	0
Plantae	Chlorophyta	Chlorophyceae	Tetrallantos	lagerheimii	40.93	821	0	0	0	0	0	0	0	0	12.3746	0	0	0	0	0	0	0	0	0	0	0	0	7.69231	0	0	0	0	0	0	0	0	0	0	0	29.32	0	0	0	0	5.23969	0	0	0	0
Plantae	Chlorophyta	Chlorophyceae	Tetrastrum	staurogeniaeforme	45.81	825	0.675676	0	0	0	0	0	0	0	31.6441	0	0	1.57658	0	3.49099	0	0	0	0.45045	0	0	3.6036	0.337838	0	0	0	0	0	0	0	0	6.64414	0	0	3.15315	0	0	0	0	12.6126	0	0	0	0
Plantae	Chlorophyta	Chlorophyceae	Tetrastrum	triangulare	46.81	826	0	0	0	0	0	0	0	0	21.8218	0	0	0	0	0	0	0	0	0	0	0	0	0	0	0	0	0	0	2.7027	0	0	0	0	0	54.0541	1.7017	0	0	0	1.9019	0	0	0	0
Plantae	Chlorophyta	Chlorophyceae	Tetrastrum	heteracanthum	24.81	827	0	0	0	0	0	0	0	0	24	0	0	0	0	0	0	0	0	0	0	0	0	0	0	0	0	0	0	0	0	0	0	0	0	13.2	0	0	0	0	10.5	0	0	0	0
Plantae	Chlorophyta	Chlorophyceae	Tetrastrum	komarekii	35.88	828	0	0	0	0	0	0	0	0	14.557	0	0	0	0	6.75105	0	0	0	0	0	0	0	0	0	0	0	0	0	0	0	0	0	0	0	8.12236	9.81013	0	0	0	0	0	0	0	0
Plantae	Chlorophyta	Chlorophyceae	Tetrastrum	punctatum	25.81	829	0	0	0	0	0	0	0	0	8.22335	0	0	0	0	2.33503	0	0	0	0	0	0	0	3.04569	0	0	0	0	0	0	0	0	0	0	0	24.8731	5.38071	0	0	0	13.9086	0	0	0	5.48223
Plantae	Chlorophyta	Chlorophyceae	Treubaria	schmidlei	36.83	830	0	0	0	0	0	0	0	0	0.994475	0	0	0	0	0	0	0	0	1.54696	0	12.4862	0.552486	12.4862	0	0	0	0	0	0	0	0	8.39779	0	0	3.8674	0	0	0	0	14.1436	0	0	0	0
Plantae	Chlorophyta	Chlorophyceae	Treubaria	setigera	37.83	831	0	0	0	0	0	0	0	0	8.98618	0	0	0	0	0	0	0	0	0	0	0	0	0	0	0	0	0	0	5.29954	0	0	0	0	0	31.5668	2.99539	0	0	0	9.56221	0	0	0	0
Plantae	Chlorophyta	Chlorophyceae	Treubaria	triappendiculata	38.83	832	0	0	0	0	0	0	0	0	23.3945	0	0	0.802752	0	1.37615	0	0	0	0	0	0	0	0	0	0	0	0	0	1.72018	0	0	3.66972	0	0	11.2385	0.802752	0	0	0	3.21101	0	0	0	0
Plantae	Chlorophyta	Chlorophyceae	Trochiscia	gutwinskii	102.80	833	0	0	0	0	0	0	0	0	25.5255	0	0	0	0	0	0	0	0	0	0	0	0	0	11.4114	0	0	0	0	0	0	0	0	0	0	9.70971	0	0	0	0	0	0	0	0	0
Plantae	Chlorophyta	Chlorophyceae	Trochiscia	hystrix	103.80	834	0	0	0	0	0	0	0	0	13.2132	0	0	0	0	0	0	0	0	0	0	0	0	0	11.2112	0	0	0	0	0	0	0	0	0	0	14.014	0	0	0	0	19.4194	0	0	0	0
Plantae	Chlorophyta	Chlorophyceae	Trochisciopsis	tetraspora	19.95	835	0	0	0	0	0	0	0	0	16.9713	0	0	0	0	0	0	0	0	0	0	0	0.913838	0	0	0	0	0	0	0	0	0	7.5718	0	0	5.09138	0	0	0	0	9.00783	0	0	0	0
Plantae	Chlorophyta	Chlorophyceae	Urnella	terrestris	6.87	836	0	0	0	0	0	0	0	0	18.6925	0	0	0	0	0	0	0	0	11.236	0	0	0	10.8274	0	0	0	0	0	0	0	0	0	0	0	4.80082	7.76302	0	0	0	18.999	0	0	0	8.37589
Plantae	Chlorophyta	Chlorophyceae	Uronema	acuminata	33.86	837	0	0	0	0	0	0	0	0	28.0374	0	0	0	0	0	0	0	0	0	0	0	0	0	0	0	0	0	0	0	0	0	0	0	0	5.42056	0	0	0	0	4.48598	0	0	0	0
Plantae	Chlorophyta	Chlorophyceae	Uronema	belkae	34.86	838	0	0	0	0	0	0	0	0	28.7	0	0	0	0	0	0	0	0	0	0	0	10.9	0	0	0	0	0	0	0	0	0	0	0	0	0	0	0	0	0	10.3	0	0	0	0
Plantae	Chlorophyta	Chlorophyceae	Uronema	confervicola	386-2	839	0	0	0	0	0	0	0	0	17.2139	0	0	0	0	0	0	0	0	3.48259	0	0	0	13.4328	0	0	0	0	0	0	0	0	0	0	0	0	0	0	0	0	7.8607	0	0	0	0
Plantae	Chlorophyta	Chlorophyceae	Uronema	gigas	386-3	840	0	0	0	0	0	0	0	0	16.4292	0	0	0	0	2.46914	0	0	0	2.46914	0	0	0	11.0161	0	0	0	0	0	0	0	0	0	0	0	3.22887	0	0	0	0	7.59734	0	0	0	0
Plantae	Chlorophyta	Chlorophyceae	Uronema	intermedium	35.91	841	0	0	0	0	0	0	0	0	31.4703	0	0	0	0	0	0	0	0	0	0	0	0	0	0	0	0	0	0	0	0	0	0	0	0	0	0	0	0	0	0	0	0	0	0
Plantae	Chlorophyta	Chlorophyceae	Uronema	minuta	386-1	842	0	0	0	0	0	0	0	0	17.055	0	0	0	0	0	0	0	0	0	0	0	0	7.08295	0	0	0	0	0	0	0	0	0	0	0	0	0	0	0	0	5.03262	0	0	0	0
Plantae	Chlorophyta	Chlorophyceae	Uronema	sp.	5.88	843	0	0	0	0	0	0	0	0	30.5556	0	0	0	0	0	0	0	0	0	0	0	0	10.1254	0	0	0	0	0	0	0	0	0	0	0	0	0	0	0	0	0	0	0	0	0
Plantae	Chlorophyta	Chlorophyceae	Uronema	elongatum	53.86	844	0.902708	0	0	0	0	0	0	0	30.5918	0	0	0	0	0.802407	0	0	0	0	0	0	1.00301	0	7.52257	0	0	0	0	0	0	0	0	0	0	4.01204	1.50451	0	0	0	4.61384	0	0	0	0
Plantae	Chlorophyta	Chlorophyceae	Uronema	sp.	55.86	845	0	0	0	0	0	0	0	0	17.14	0	0	0	0	0	0	0	0	0	0	0	0	0	5.17241	0	0	0	0	0	0	0	0	0	0	2.12982	0	0	0	0	2.12982	0	0	0	0
Plantae	Chlorophyta	Chlorophyceae	Volvox	aureus	88-1	846	0	0	0	0	0	0	0	0	61.4	0	0	0	0	0	0	0	0	0	0	0	0	0	0	0	0	0	0	0	0	0	9.7	0	0	0	0	0	0	0	0	0	0	0	10.8
Plantae	Chlorophyta	Chlorophyceae	Volvox	globator	199.80	847	0	0	0	0	0	0	0	0	66.347	0	0	0	0	0	0	0	0	0	0	0	0	0	0	0	0	0	0	0	0	0	0	0	0	0	0	0	0	0	0	0	0	0	0
Plantae	Chlorophyta	Chlorophyceae	Volvox	tertius	88-3	848	0	0	0	0	0	0	0	0	29.9887	0	0	0	0	3.49493	0	0	0	0	0	0	0	0	12.6268	0	0	0	0	0	0	0	4.73506	0	0	0	13.6415	0	0	0	0	0	0	0	3.26945
Plantae	Chlorophyta	Chlorophyceae	Volvulina	steinii	90-1	849	0	0	0	0	0	0	0	0	0	0	0	0	0	0	0	0	0	0	0	0	0	0	0	0	0	0	0	0	0	0	0	0	0	0	0	0	0	0	25	0	0	0	0
Plantae	Chlorophyta	Chlorophyceae	Westella	botryoides	2002-6	850	0	0	0	0	0	0	0	0	23.1931	0	0	3.34412	0	0	0	0	0	0	0	0	0	0	0	0	0	0	0	0	0	0	0	0	0	17.5836	6.04099	0	0	0	3.55987	0	0	0	0
Plantae	Chlorophyta	Chlorophyceae	Willea	sp.	34.95	851	1.16861	0	0	0	0	0	0	0	36.7279	0	0	4.50751	0	0	0	0	0	2.50417	0	0	2.50417	0	0	0	0	0	0	0	0	0	8.1803	0	0	2.50417	0	0	0	0	8.84808	0	0	0	0
Plantae	Chlorophyta	prasinophyte	Mantoniella	squamata	65.90	852	4.82604	0	0	0	0	0	2.58137	0	21.0999	0	2.3569	0.3367	0	5.72391	0	0	0	0	0	0	0	0	10.3255	0	0	0	0	0	4.26487	0	2.0202	0	0	8.86644	20.4265	0	0	0	3.14254	0	0	0	0
Plantae	Chlorophyta	prasinophyte	Nephroselmis	olivacea	40.89	854	0	0	0	0	0	0	0	0	17.8286	0	0	0.914286	0	11.4286	0	0	0	0	0	0	0	0	12	0	0	0	0	0	4.11429	0	0	0	0	3.31429	15.8857	0	0	0	10.1714	0	0	0	0
Plantae	Chlorophyta	prasinophyte	Pseudoscourfieldia	marina	66.90	855	0	0	0	0	0	0	0	0	0	0	0	9.17874	0	0	0	0	0	0	0	0	0	13.5266	0	0	0	0	0	0	0	0	0	0	0	21.256	0	0	0	0	7.40741	0	0	0	0
Plantae	Chlorophyta	prasinophyte	Tetraselmis	chui	8-6	856	0	0	0	0	0	0	0	0	19.8364	0	0	7.77096	0	0	0	0	0	0.817996	2.04499	0	7.56646	0	0	0	0	0	0	0	0	0	0	0	0	29.9591	5.93047	0	0	0	6.64622	0	0	0	0
Plantae	Chlorophyta	prasinophyte	Tetraselmis	contracta	50.87	857	0	0	0	0	0	0	2.01058	0	27.3016	0	0	1.79894	0	0	0	0	0	0	3.06878	0	10.3704	0	0	0	0	0	0	0	0	0	0	0	0	6.45503	13.7566	0	0	0	6.34921	0	0	0	0
Plantae	Chlorophyta	prasinophyte	Tetraselmis	marina	202.80	858	0	0	0	0	0	0	0	0	17.9487	0	0	0.815851	0	1.6317	2.0979	0	0	1.6317	2.21445	0	14.6853	3.84615	0	0	0	0	0	0	0	0	0	0	0	5.12821	3.84615	0	0	0	10.2564	0	0	0	7.34266
Plantae	Chlorophyta	prasinophyte	Tetraselmis	sp.	3.98	859	0	0	0	0	0	0	0	0	22.2222	0	0	0	0	0	0	0	0	0	2.94118	0	16.4488	0	0	0	0	0	0	0	0	0	0	0	0	5.22876	2.28758	0	0	0	12.3094	0	0	0	0
Plantae	Chlorophyta	prasinophyte	Tetraselmis	subcordiformis	161-1a	860	0	0	0	0	0	0	0	0	21.42	0	0	1.08303	0	0	0	0	0	0	2.16606	0	15.6438	5.41516	0	0	0	0	0	0	0	0	0	0	0	6.97954	2.16606	0	0	0	8.90493	0	0	0	1.20337
Plantae	Chlorophyta	prasinophyte	Tetraselmis	tetrathele	161-2b	861	0	0	0	0	0	0	0	0	20.6041	0	0	3.55987	0	0	0	0	0	1.18662	3.77562	0	10.5717	1.83387	0	0	0	0	0	0	0	0	0	0	0	16.1812	3.452	0	0	0	11.219	0	0	0	1.726
Plantae	Chlorophyta	Trebouxiophyceae	Apatococcus	lobatus	2037	862	0	0	0	0	0	0	0	0	17.2021	0	0	0	0	0	0	0	0	0	0	0	0	0	0	0	0	0	0	0	0	0	5.90674	0	0	0	0	0	0	0	60.7254	0	0	0	0
Plantae	Chlorophyta	Trebouxiophyceae	Asterochloris	phytobiontica	26.81	863	0	0	0	0	0	0	0	0	6.70671	0	0	0	0	0	0	0	0	0	0	0	0	0	11.3113	0	0	0	0	0	0	0	0	0	0	6.00601	0	0	0	0	14.6146	0	0	0	0
Plantae	Chlorophyta	Trebouxiophyceae	Auxenochlorella	protothecoides	211-7a	864	0	0	0	0	0	0	0	0	9.10911	0	0	0	0	0	0	0	0	0	0	0	0	0	1.8018	0	0	0	0	0	0	0	0	0	0	10.2102	0	0	0	0	43.9439	0	0	0	0
Plantae	Chlorophyta	Trebouxiophyceae	Botryococcus	braunii	30.81	865	0	0	0	0	0	0	0	0	10.8	0	0	0	0	0	0	0	0	0	0	0	0	0	0	0	0	0	0	0	0	0	0	0	0	11.2	0	0	0	0	0	0	0	0	0
Plantae	Chlorophyta	Trebouxiophyceae	Chlorella	angustoellipsoidea	2041	866	0	0	0	0	0	0.500501	0	0	11.8118	0	0	0	0	0	0	0	0	0.600601	0	0	0	1.6016	0	0	0	0	0	0	0	0	0	0	0	54.8549	0	0	0	0	22.1221	0	0	0	0.700701
Plantae	Chlorophyta	Trebouxiophyceae	Chlorella	lobophora	37.88	867	0	0	0	0	0	0	0	0	15.3153	0	0	0	0	0	0	0	0	9.70971	0	0	0	7.00701	0	0	0	0	0	0	0	0	0	0	0	3.9039	0	0	0	0	17.4174	0	0	0	0
Plantae	Chlorophyta	Trebouxiophyceae	Chlorella	luteoviridis	211-2b	868	0	0	0	0	0	0	0	0	13.3	0	0	0	0	0	0	0	0	7.9	0	0	0	3.6	0	0	0	0	0	0	0	0	0	0	0	1.5	0	0	0	0	37	0	0	0	0
Plantae	Chlorophyta	Trebouxiophyceae	Chlorella	mirabilis	211-11r	869	0	0	0	0	0	0	0	0	8	0	0	2.4	0	2.6	0	0	0	3.8	0	0	0	1.8	5.5	0	0	0	0	0	0	0	0	0	0	9.2	3	0	0	0	13.4	0	0	0	0
Plantae	Chlorophyta	Trebouxiophyceae	Chlorella	protothecoides	15.91	870	0	0	0	0	0	0	0	0	29.81	0	0	0	0	0	0	0	0	0	0	0	0	0	0	0	0	0	0	0	0	0	0	0	0	7.71971	13.7767	0	0	0	14.2518	0	0	0	0
Plantae	Chlorophyta	Trebouxiophyceae	Chlorella	saccharophila	57.87	871	0	0	0	0	0	0	0	0	15.8586	0	0	0	0	0	0	0	0	6.9697	0	0	0	2.92929	0	0	0	0	0	0	0	0	0	0	0	4.0404	0	0	0	0	42.6263	0	0	0	0
Plantae	Chlorophyta	Trebouxiophyceae	Chlorella	sorokiniana	211-31	872	0	0	0	0	0	0	0	0	19.1	0	0	3.6	0	0	0	0	0	17.6	0	0	5.4	4.1	0	0	0	0	0	0	0	0	0	0	0	3.9	3.4	0	0	0	30.2	0	0	0	0
Plantae	Chlorophyta	Trebouxiophyceae	Chlorella	sp.	69.94	873	0	0	0	0	0	0.707071	0	0	7.87879	0	1.31313	1.11111	0	1.81818	9.79798	0	0	0	0	0	0	9.69697	0	0	0	0	0	0	0	0	0	0	0	6.46465	2.32323	0	0	0	18.0808	0	0	0	0
Plantae	Chlorophyta	Trebouxiophyceae	Chlorella	sphaerica	11.88	874	0	0	0	0	0	0	0	0	8.17996	0	1.63599	0	0	4.39673	0	0	0	0	0	0	0	2.35174	0	0	0	0	0	0	0	0	0	0	0	12.4744	1.84049	0	0	0	24.7444	0	0	0	0
Plantae	Chlorophyta	Trebouxiophyceae	Chlorella	stigmatophora	9.86	875	0	0	0	0	0	0.800801	0	0	8.80881	0	0	1.1011	0	0	0	0	0	4.2042	0	0	0	9.60961	0	0	0	0	0	0	0	0	0	0	0	4.3043	2.2022	0	0	0	14.9149	0	0	0	0
Plantae	Chlorophyta	Trebouxiophyceae	Chlorella	trebouxioides	3.95	876	1.44181	0	0	0	0	1.44181	0	0	8.03296	0	0	2.05973	0	5.45829	0	0	0	0	0	0	0	3.0896	0	0	0	0	0	0	0	0	0	0	0	2.16272	0	0	0	0	26.7765	0	0	0	0
Plantae	Chlorophyta	Trebouxiophyceae	Chlorella	vulgaris	30.80	877	0	0	0	0	0	0.941423	0	0	7.94979	0	0	0	0	10.8787	0	0	0	0	0	0	0.83682	6.79916	0	0	0	0	0	0	0	0	0	0	0	1.98745	0.83682	0	0	0	17.364	0	0	0	0
Plantae	Chlorophyta	Trebouxiophyceae	Chlorocloster	engadiensis	812-1	878	0	0	0	0	0	0	0	0	11.0542	0	0	1.94473	0	6.55067	0	0	0	0	0	0	0	2.35415	0	0	0	0	0	0	0	0	0	0	0	9.10952	0	0	0	0	30.911	0	0	0	0
Plantae	Chlorophyta	Trebouxiophyceae	Choricystis	minor	251-1	879	0	0	0	0	0	0	0	0	12.012	0	1.1011	1.5015	0	2.4024	3.2032	0	0	0	0	0	0	2.5025	10.7107	0	0	0	0	0	0	0	0	0	0	5.80581	0	0	0	0	6.70671	0	0	0	3.003
Plantae	Chlorophyta	Trebouxiophyceae	Closteriopsis	acicularis	11.86	880	1.72065	0	0	0	0	0	0	0	30.668	0	0	1.82186	0	0.708502	0	0	0	1.11336	0	0	0.809717	0	1.82186	0	0	0	0	0	0	0	0	0	0	2.32794	12.6518	0	0	0	12.6518	0	0	0	13.4615
Plantae	Chlorophyta	Trebouxiophyceae	Coccobotrys	mucosus	24.92	881	0	0	0	0	0	0	0	0	10.3	0	0	0	0	0	0	0	0	0	0	0	7.3	0	0	0	0	0	0	0	0	0	0	0	0	3.4	18.2	0	0	0	32.1	0	0	0	0
Plantae	Chlorophyta	Trebouxiophyceae	Coccobotrys	verrucariae	16.97	882	0	0	0	0	0	0	0	0	12.9	0	0	0	0	0	0	0	0	0	0	0	0	0	4.6	0	0	0	0	0	0	0	0	0	0	11.1	5.7	0	0	0	13.3	0	0	0	0
Plantae	Chlorophyta	Trebouxiophyceae	Coccomyxa	solorina bisporae	216-10	883	0	0	0	0	0	0	0	0	16.3	0	0	0	0	0	0	0	0	6.1	0	0	0	0	0	0	0	0	0	0	0	0	0	0	0	5.1	0	0	0	0	19.2	0	0	0	0
Plantae	Chlorophyta	Trebouxiophyceae	Coccomyxa	solorina saccatae	216-12	884	0	0	0	0	0	0	0	0	15.9319	0	0	0	0	0	0	0	0	5.01002	0	0	10.9218	0	0	0	0	0	0	0	0	0	0	0	0	6.51303	0	0	0	0	19.7395	0	0	0	0
Plantae	Chlorophyta	Trebouxiophyceae	Coccomyxa	subellipsoidea	216-13	885	0	0	0	0	0	0	0	0	8.83249	0	0	0	0	2.13198	0	0	0	2.84264	0	0	17.4619	0	0	0	0	0	0	0	0	0	0	0	0	12.9949	2.03046	0	0	0	10.8629	0	0	0	0
Plantae	Chlorophyta	Trebouxiophyceae	Coccomyxa	viridis	216-14	886	0	0	0	0	0	0	0	0	11.7	0	0	0	0	0	0	0	0	4.1	0	0	0	0	0	0	0	0	0	0	0	0	3.1	0	0	0	36	0	0	0	35.9	0	0	0	0
Plantae	Chlorophyta	Trebouxiophyceae	Coccomyxa	arvernensis	216-1	887	0	0	0	0	0	0	0	0	8.27447	0	1.71544	0	0	4.84359	0	0	0	0	0	0	0	4.03633	0	0	0	0	0	0	0	0	2.32089	0	0	38.446	1.00908	0	0	0	19.3744	0	0	0	0
Plantae	Chlorophyta	Trebouxiophyceae	Coccomyxa	brevis	850-1	888	0	0	0	0	0	0	0	0	12.7967	0	0	0	0	5.57276	0	0	0	0	0	0	0	11.3519	0	0	0	0	0	0	0	0	0	0	0	0	0	0	0	0	17.3375	0	0	0	0
Plantae	Chlorophyta	Trebouxiophyceae	Coccomyxa	chodati	216-2	889	0	0	0	0	0	0	0	0	10.7692	0	0	0	0	5.02564	0	0	0	0	0	0	0	4.61538	0	0	0	0	0	0	0	0	0	0	0	24.7179	2.97436	0	0	0	25.7436	0	0	0	0
Plantae	Chlorophyta	Trebouxiophyceae	Coccomyxa	elongata	216-3a	890	0	0	0	0	0	0	0	0	12.3984	0	0.813008	0	0	3.96341	0	0	0	0	0	0	0	7.31707	0	0	0	0	0	0	0	0	0.813008	0	0	19.7154	1.62602	0	0	0	18.3943	0	0	0	0
Plantae	Chlorophyta	Trebouxiophyceae	Coccomyxa	mucigena	216-4	891	0	0	0	0	0	0	0	0	9.39061	0	0	0	0	6.59341	0	0	0	0	0	0	0	7.29271	0	0	0	0	0	0	0	0	0	0	0	15.7842	0	0	0	0	23.976	0	0	0	0
Plantae	Chlorophyta	Trebouxiophyceae	Coccomyxa	peltigera variolosae	216-6	892	0	0	0	0	0	0	0	0	12.4	0	0	0	0	4.7	0	0	0	0	0	0	0	8.7	0	0	0	0	0	0	0	0	0	0	0	8.2	0	0	0	0	22.2	0	0	0	0
Plantae	Chlorophyta	Trebouxiophyceae	Coccomyxa	peltigerae	216-5	893	0	0	0	0	0	0	0	0	13.5	0	0	0	0	0	0	0	0	0	0	0	0	7.9	0	0	0	0	0	0	0	0	0	0	0	7.7	0	0	0	0	14.8	0	0	0	0
Plantae	Chlorophyta	Trebouxiophyceae	Coccomyxa	pringsheimii (botrydinae)	216-7	894	0	0	0	0	0	0	0	0	9.63489	0	1.11562	0	0	1.62272	0	0	0	0	0	0	0	13.0832	0	0	0	0	0	0	0	0	0	0	0	11.7647	2.83976	0	0	0	10.7505	0	0	0	0
Plantae	Chlorophyta	Trebouxiophyceae	Coccomyxa	rayssiae	216-8	895	0	0	0	0	0	0	0	0	9.7	0	0	0	0	1.9	0	0	0	0	0	0	0	6.1	0	0	0	0	0	0	0	0	0	0	0	29.9	2.6	0	0	0	18	0	0	0	0
Plantae	Chlorophyta	Trebouxiophyceae	Coccomyxa	simplex	216-9a	896	0	0	0	0	0	0	0	0	11.022	0	0	0	0	5.21042	0	0	0	0	0	0	0	9.71944	0	0	0	0	0	0	0	0	0	0	0	13.1263	0	0	0	0	19.7395	0	0	0	0
Plantae	Chlorophyta	Trebouxiophyceae	Coccomyxa	solorina croceae	216-11a	897	0	0	0	0	0	0	0	0	11.8135	0	0.829016	1.03627	0	2.90155	0	0	0	0	0	0	0	10.5699	0	0	0	0	0	0	0	0	0	0	0	10.6736	1.76166	0	0	0	14.6114	0	0	0	0
Plantae	Chlorophyta	Trebouxiophyceae	Coccomyxa	sp.	49.84	898	0	0	0	0	0	0	0	0	15.4	0	0	0	0	0	0	0	0	0	0	0	0	7.9	0	0	0	0	0	0	0	0	0	0	0	23.5	0	0	0	0	11.8	0	0	0	0
Plantae	Chlorophyta	Trebouxiophyceae	Desmococcus	endolithicus	25.92	899	0	0	0	0	0	0	0	0	0	0	0	0	0	0	0	0	0	0	0	0	0	0	0	0	0	0	0	0	0	0	0	0	0	0	0	0	0	0	100	0	0	0	0
Plantae	Chlorophyta	Trebouxiophyceae	Desmococcus	olivaceus	2031	900	0	0	0	0	0	0	0	0	10.9129	0	0	0	0	0	0	0	0	5.87618	0	0	11.1228	0	0	0	0	0	0	0	0	0	0	0	0	10.9129	5.98111	0	0	0	26.5477	0	0	0	0
Plantae	Chlorophyta	Trebouxiophyceae	Dicloster	acuatus	41.98	901	0	0	0	0	0	0	0	0	12.1878	0	0	0	0	0	0	0	0	10.2897	0	0	0	11.988	0	0	0	0	0	0	0	0	0	0	0	0	0	0	0	0	11.4885	0	0	0	0
Plantae	Chlorophyta	Trebouxiophyceae	Dictyochloropsis	irregularis	2036	902	0	0	0	0	0	0	0	0	28.2201	0	0	0	0	0	0	0	0	0	0	0	0	3.98126	0	0	0	0	0	0	0	0	34.8946	0	0	5.15222	0	0	0	0	6.90867	0	0	0	0
Plantae	Chlorophyta	Trebouxiophyceae	Dictyochloropsis	reticulata	53.87	903	0	0	0	0	0	0	0	0	37.5415	0	0	0	0	0	0	0	0	0	0	0	0	0	0	0	0	0	0	0	0	0	55.814	0	0	0	0	0	0	0	0	0	0	0	0
Plantae	Chlorophyta	Trebouxiophyceae	Dictyochloropsis	sp.	2070	904	0	0	0	0	0	0	0	0	15.8	0	0	0	0	0	0	0	0	0	0	0	0	0	0	0	0	0	0	0	0	0	16	0	0	0	0	0	0	0	13.3	0	0	0	0
Plantae	Chlorophyta	Trebouxiophyceae	Dictyochloropsis	splendida	2071	905	0	0	0	0	0	0	0	0	9.2	0	0	0	0	0	0	0	0	0	0	0	0	0	0	0	0	0	0	0	0	0	0	0	0	11.4	18	0	0	0	47.7	0	0	0	0
Plantae	Chlorophyta	Trebouxiophyceae	Dictyochloropsis	symbiontica	12.86	906	0	0	0	0	0	0	0	0	36.648	0	0	0	0	0	0	0	0	0	0	0	0	0	0	0	0	0	0	0	0	0	54.6369	0	0	0	0	0	0	0	8.71508	0	0	0	0
Plantae	Chlorophyta	Trebouxiophyceae	Diplosphaera	cf. chodatii	2055	907	0	0	0	0	0	0	0	0	15.2401	0	0	0	0	1.87891	0	0	0	3.44468	0	0	0	1.14823	0	0	0	0	0	0	0	0	9.70772	0	0	7.62004	1.56576	0	0	0	45.3027	0	0	0	0
Plantae	Chlorophyta	Trebouxiophyceae	Diplosphaera	mucosa	48.86	908	0	0	0	0	0	0	0	0	14.7303	0	0	1.86722	0	0	0	0	0	5.29046	0	0	0	6.84647	0	0	0	0	0	0	0	0	11.3071	0	0	12.6556	1.97095	0	0	0	23.9627	0	0	0	0
Plantae	Chlorophyta	Trebouxiophyceae	Diplosphaera	sp.	49.86	909	0	0	0	0	0	0	0	0	18.357	0	0	0	0	0	0	0	0	3.75254	0	0	0	2.0284	0	0	0	0	0	0	0	0	10.2434	0	0	21.9067	1.62272	0	0	0	28.499	0	0	0	0
Plantae	Chlorophyta	Trebouxiophyceae	Elliptochloris	bilobata	245.80	910	0	0	0	0	0	0	0	0	33.1169	0	0	0	0	0	0	0	0	0	0	0	0	0	0	0	0	0	0	0	0	0	41.7749	0	0	0	0	0	0	0	6.92641	0	0	0	0
Plantae	Chlorophyta	Trebouxiophyceae	Elliptochloris	cf. bilobata	2053	911	0	0	0	0	0	0	0	0	25.7276	0	0	0	0	0	0	0	0	0	0	0	0	5.00582	0	0	0	0	0	0	0	0	27.5902	0	0	4.77299	0	0	0	0	11.6414	0	0	0	0
Plantae	Chlorophyta	Trebouxiophyceae	Elliptochloris	sp.	2117	912	0	0	0	0	0	0	0	0	15.242	0	0	0	0	2.16272	0	0	0	2.67765	0	0	0	2.26571	0	0	0	0	0	0	0	0	0.92688	0	0	15.9629	1.23584	0	0	0	35.8393	0	0	0	0
Plantae	Chlorophyta	Trebouxiophyceae	Geminella	interrupta	9.97	913	0	0	0	0	0	0	0	0	12.4352	0	0	2.17617	0	3.10881	0	0	0	8.60104	0	0	0	8.18653	0	0	0	0	0	0	0	0	0	0	0	6.73575	3.93782	0	0	0	18.2383	0	0	0	0
Plantae	Chlorophyta	Trebouxiophyceae	Geminella	sp.	49.80	914	0	0	0	0	0	0	0	0	8.11429	0	0	0	0	0	0	0	0	0	0	0	0	0	0	0	0	0	0	0	0	0	0	0	0	0	6.28571	0	0	0	6.85714	0	0	0	0
Plantae	Chlorophyta	Trebouxiophyceae	Geminella	interrupta	8.91	915	0	0	0	0	0	0	0	0	10	0	0	1.94175	0	3.00971	0	0	0	5.43689	0	0	0	13.2039	0	0	0	0	0	0	0	0	0	0	0	6.01942	3.00971	0	0	0	9.90291	0	0	0	0
Plantae	Chlorophyta	Trebouxiophyceae	Geminella	minor	30.94	916	0	0	0	0	0	0	0	0	15.5773	0	0	2.17865	0	3.26797	0	0	0	13.3987	0	0	0	6.75381	0	0	0	0	0	0	0	0	0	0	0	6.75381	2.39651	0	0	0	26.3617	0	0	0	0
Plantae	Chlorophyta	Trebouxiophyceae	Geminella	terricola	20.91	917	2	0	0	0	0	0	0	0	7.6	0	0	0	0	3.4	0	0	0	7.1	0	0	0	5.5	0	0	0	0	0	0	0	0	0	0	0	2.9	3.7	0	0	0	27	0	0	0	0
Plantae	Chlorophyta	Trebouxiophyceae	Gloeotila	cf. protogenita	56.91	918	1.42421	0	0	0	0	0	0	0	14.4456	0	0	0	0	0	0	0	0	8.44354	0	0	0	0	0	0	0	0	0	0	0	0	0	0	0	8.95219	2.64496	0	0	0	54.12	0	0	0	0
Plantae	Chlorophyta	Trebouxiophyceae	Gloeotila	contorta	41.84	919	0	0	0	0	0	0	0	0	10.7892	0	0	0	0	6.99301	0	0	0	5.79421	0	0	0	0	11.6883	0	0	0	0	0	0	0	0	0	0	0	2.997	0	0	0	12.3876	0	0	0	0
Plantae	Chlorophyta	Trebouxiophyceae	Gloeotila	curta	10.97	920	0	0	0	0	0	0	0	0	8.4	0	0	3.1	0	0	0	0	0	0	0	0	0	0	10.3	0	0	0	0	0	0	0	0	0	0	8.5	0	0	0	0	3.9	0	0	0	0
Plantae	Chlorophyta	Trebouxiophyceae	Gloeotila	scopolina	335-8	921	2.23805	0	0	0	0	0	0	0	8.03662	0	0	0	0	1.7294	0	0	0	5.39166	0	0	0	7.01933	0	0	0	0	0	0	0	0	0	0	0	3.25534	3.4588	0	0	0	21.8718	0	0	0	0
Plantae	Chlorophyta	Trebouxiophyceae	Gloeotila	sp.	65.94	922	0	0	0	0	0	0	0	0	3.76399	0	0	0	0	0	0	0	0	5.90031	0	0	0	0	11.1902	0	0	0	0	0	0	0	0	0	0	2.64496	0	0	0	0	16.8871	0	0	0	0
Plantae	Chlorophyta	Trebouxiophyceae	Hemichloris	antarctica	62.90	923	0	0	0	0	0	0	0	0	16.0714	0	0	0	0	0	0	0	0	0	0	0	0	0	0	0	0	0	0	0	0	0	22.9911	0	0	8.92857	0	0	0	0	0	0	0	0	0
Plantae	Chlorophyta	Trebouxiophyceae	Hormidiospora	verrucosa	8.85	924	2.6	0	0	0	0	0	0	0	13.7	0	0	0	0	2.6	0	0	0	0	0	0	0	0	6.2	0	0	0	0	0	0	0	0	0	0	10.1	6.1	0	0	0	5.5	0	0	0	0
Plantae	Chlorophyta	Trebouxiophyceae	Jaagiella	alpicola	11.97	925	0	0	0	0	0	0	0	0	11.4545	0	0	0	0	0	0	0	0	0	0	0	0	0	9.36364	0	0	0	0	0	0	0	0	0	0	16.3636	0	0	0	0	9.09091	0	0	0	0
Plantae	Chlorophyta	Trebouxiophyceae	Keratococcus	bicaudatus	202-11	926	0	0	0	0	0	0	0	0	27.8139	0	0	0	0	0	0	0	0	0	0	0	0	5.73593	0	0	0	0	0	0	0	0	29.7619	0	0	3.78788	0	0	0	0	7.35931	0	0	0	0
Plantae	Chlorophyta	Trebouxiophyceae	Koliella	spiculiformis	14.91	927	0	0	0	0	0	0	0	0	13.2132	0	0	0	0	0	0	0	0	2.002	0	0	0	5.30531	0	0	0	0	0	0	0	0	0	0	0	6.10611	0	0	0	0	46.2462	0	0	0	2.5025
Plantae	Chlorophyta	Trebouxiophyceae	Koliella	antarctica	2030	928	0	0	0	0	0	0	0	0	9.65795	0	0	4.02414	0	0.402414	0	0	0	4.42656	0	0	0.704225	2.8169	0	0	0	0	0	0	0	0	0	0	0	19.2153	3.21932	0	0	0	19.0141	0	0	0	3.72233
Plantae	Chlorophyta	Trebouxiophyceae	Koliella	longiseta	470-1	929	0	0	0	0	0	0	0	0	15.1	0	0	0	0	0	0	0	0	0	0	0	0	0	5	0	0	0	0	0	0	0	0	0	0	3.9	3.8	0	0	0	5.2	0	0	0	0
Plantae	Chlorophyta	Trebouxiophyceae	Koliella	planctonica	23.84	930	0	0	0	0	0	0	0	0	10.6106	0	0	0	0	0	0	0	0	15.1151	0	0	0	11.7117	0	0	0	0	0	0	0	0	0	0	0	0	0	0	0	0	18.6186	0	0	0	17.6176
Plantae	Chlorophyta	Trebouxiophyceae	Leptosira	obovata	113.80	931	0	0	0	0	0	0	0	0	11.7944	0	0	0	0	2.94861	0	0	0	5.13901	0	0	0	0	0	0	0	0	0	0	0	0	0	0	0	13.2266	5.98147	0	0	0	17.6074	0	0	0	0
Plantae	Chlorophyta	Trebouxiophyceae	Leptosira	terrestris	463-3	932	0	0	0	0	0	0	0	0	15.0526	0	0	0	0	3.15789	0	0	0	7.47368	0	0	0	0	0	0	0	0	0	0	0	0	0	0	0	28.4211	5.36842	0	0	0	16.9474	0	0	0	0
Plantae	Chlorophyta	Trebouxiophyceae	Leptosira	obovata	113.80	933	0	0	0	0	0	0	0	0	21.0579	0	0	0	0	0	0	0	0	0	0	0	0	7.28543	0	0	0	0	0	0	0	0	0	0	0	0	0	0	0	0	28.7425	0	0	0	0
Plantae	Chlorophyta	Trebouxiophyceae	Lobococcus	incisus	2007	934	0	0	0	0	0	0	0	0	18.6275	0	0	0	0	0	0	0	0	4.90196	0	0	0	3.92157	0	0	0	0	0	0	0	0	17.1024	0	0	1.74292	7.7342	0	0	0	13.5076	0	0	0	0
Plantae	Chlorophyta	Trebouxiophyceae	Marvania	geminata	Hind疚 1975-101	935	0	0	0	0	0	0	0	0	27.931	0	0	0	0	0	0	0	0	5.74713	0	0	0	11.0345	0	0	0	0	0	0	0	0	31.2644	0	0	0	0	0	0	0	7.24138	0	0	0	0
Plantae	Chlorophyta	Trebouxiophyceae	Micractinium	pusillum	13.81	936	0	0	0	0	0	0	0	0	46.4323	0	0	0	0	4.55016	0	0	0	0	0	0	0	5.58428	0	0	0	0	0	0	0	0	4.96381	0	0	6.51499	0	0	0	0	4.1365	0	0	0	0
Plantae	Chlorophyta	Trebouxiophyceae	Microthamnion	kuetzingianum	115.80	937	0	0	0	0	0	0	0	0	18.8	0	0	0	0	0	0	0	0	0	0	0	0	0	0	0	0	0	0	0	0	0	0	0	0	24.2	4.7	0	0	0	5.5	0	0	0	0
Plantae	Chlorophyta	Trebouxiophyceae	Myrmecia	biatorellae	8.82	938	0.800801	0	0	0	0	0	0	0	7.10711	0	0	0	0	0	0	0	0	0.800801	0	0	0	0	2.002	0	0	0	0	0	0	0	0	0	0	29.5295	1.7017	0	0	0	46.4464	0	0	0	0
Plantae	Chlorophyta	Trebouxiophyceae	Myrmecia	bisecta	2043	939	0	0	0	0	0	0	0	0	7.70771	0	0	0	0	0	0	0	0	1.1011	0	0	0	0.900901	0	0	0	0	0	0	0	0	0	0	0	9.40941	7.80781	0	0	0	8.70871	0	0	0	1.1011
Plantae	Chlorophyta	Trebouxiophyceae	Nannochloris	atomus	14.87	940	0	0	0	0	0	0	0	0	15.984	0	0	3.5964	0	0	0	0	0	1.4985	0	0	5.59441	5.69431	0	0	0	0	0	0	0	0	0	0	0	25.4745	2.2977	0	0	0	8.09191	0	0	0	0
Plantae	Chlorophyta	Trebouxiophyceae	Nannochloris	eucaryotum	55.87	941	0	0	0	0	0	0	0	0	17.0611	0	0	2.5641	0	0	0	0	0	0	0	0	6.50888	6.50888	0	0	0	0	0	0	0	0	0	0	0	19.8225	2.46548	0	0	0	6.6075	0	0	0	0
Plantae	Chlorophyta	Trebouxiophyceae	Nannochloris	normandinae	9.82	942	0	0	0	0	0	0	0	0	14.4289	0	0	1.1022	0	1.1022	0	0	0	3.50701	0	0	2.20441	3.40681	7.81563	0	0	0	0	0	0	0	0	0	0	14.3287	1.90381	0	0	0	12.2244	0	0	0	0
Plantae	Chlorophyta	Trebouxiophyceae	Nannochloris	sp.	251-2	943	9.9	0	0	0	0	0	0	0	13.2	0	0	0	0	0	0	0	0	0	0	0	0	0	13	0	0	0	0	0	0	0	0	0	0	17.7	0	0	0	0	8	0	0	0	0
Plantae	Chlorophyta	Trebouxiophyceae	Oocystis	heteromucosa	2085	944	0	0	0	0	0	0	0	0	13.8746	0	0	1.02775	0	0.719424	0	0	0	0.4111	0	0	0	0.719424	0.61665	0	0	0	0	0	0	0	0	0	0	16.444	52.0041	0	0	0	6.47482	0	0	0	0
Plantae	Chlorophyta	Trebouxiophyceae	Oocystis	parva	82.80	945	0	0	0	0	0	0	0	0	15.2636	0	0	0.370028	0	0.740056	0	0	0	0.832562	0	0	0	3.05273	2.12766	0	0	0	0	0	0	0	6.29047	0	0	20.444	0.832562	0	0	0	0.370028	0	0	0	0
Plantae	Chlorophyta	Trebouxiophyceae	Oocystis	heteromucosa	1.99	946	0	0	0	0	0	0	0	0	12.5874	0	0	2.8971	0	0	0	0	0	0	0	0	0	0	13.8861	0	0	0	0	0	0	0	0	0	0	11.1888	0	0	0	0	2.8971	0	0	0	0
Plantae	Chlorophyta	Trebouxiophyceae	Oocystis	lacustris	81.80	947	0	0	0	0	0	0	0	0	11.9295	0	0	1.14108	0	1.45228	0	0	0	2.6971	0	0	0	0.726141	9.23237	0	0	0	0	0	0	0	0	0	0	5.60166	1.65975	0	0	0	16.9087	0	0	0	0
Plantae	Chlorophyta	Trebouxiophyceae	Oocystis	marssonii	257-1	948	0	0	0	0	0	0	0	0	17.7	0	0	0	0	0	0	0	0	0	0	0	0	0	6.4	0	0	0	0	0	0	0	0	0	0	25.2	3.2	0	0	0	7.3	0	0	0	0
Plantae	Chlorophyta	Trebouxiophyceae	Oocystis	solitaria	83.80	949	0	0	0	0	0	0	0	0	8.7	0	0	2.3	0	2.3	2.7	0	0	0	0	0	0	0	14.1	0	0	0	0	0	0	0	0	0	0	6.1	2.6	0	0	0	0	0	0	0	1.9
Plantae	Chlorophyta	Trebouxiophyceae	Oocystis	sp.	257-2	950	0	0	0	0	0	0	0	0	19.1	0	0	0	0	3.1	0	0	0	0	0	0	0	2.2	10.7	0	0	0	0	0	0	0	0	0	0	8.4	3.3	0	0	0	7.8	0	0	0	0
Plantae	Chlorophyta	Trebouxiophyceae	Pabia	signiensis	7.90	951	0	0	0	0	0	0	0	0	14.0933	0	0	4.04145	0	0.829016	0	0	0	6.94301	0	0	0	0.829016	5.59585	0	0	0	0	0	0	0	0.518135	0	0	21.5544	1.5544	0	0	0	13.5751	0	0	0	1.96891
Plantae	Chlorophyta	Trebouxiophyceae	Parachlorella	beijerinckii	2046	952	0	0	0	0	0	0	0	0	9.29071	0	0	0	0	2.1978	0	0	0	3.0969	0	0	0	2.7972	0	0	0	0	0	0	0	0	0	0	0	3.1968	0	0	0	0	22.6773	0	0	0	0
Plantae	Chlorophyta	Trebouxiophyceae	Parachlorella	kessleri	12.80	953	0	0	0	0	0	0	0	0	14.9	0	0	0	0	0	0	0	0	0	0	0	0	0	0	0	0	0	0	0	0	0	0	0	0	9	0	0	0	0	43.3	0	0	0	0
Plantae	Chlorophyta	Trebouxiophyceae	Prasiococcus	calcareus	10.95	954	0	0	0	0	0	0	0	0	29.359	0	0	0	0	0	0	0	0	0	0	0	0	0	0	0	0	0	0	0	0	0	0	0	0	0	0	0	0	0	34.7436	0	0	0	0
Plantae	Chlorophyta	Trebouxiophyceae	Prasiola	crispa	43.96	955	4.67626	0	0	0	0	0	0	0	19.0647	0	0	0	0	0	0	0	0	0	0	0	0	10.4317	0	0	0	0	0	0	0	0	0	0	0	5.21583	0	0	0	0	17.536	0	0	0	0
Plantae	Chlorophyta	Trebouxiophyceae	Prasiolopsis	ramosa	26.83	956	0	0	0	0	0	0	0	0	17.5579	0	0	0	0	0	0	0	0	0	0	0	0	15.0838	0	0	0	0	0	0	0	0	0	0	0	0	0	0	0	0	24.98	0	0	0	0
Plantae	Chlorophyta	Trebouxiophyceae	Prototheca	sp.	263-2	957	0	0	0	0	0	0	0	0	13.756	0	0	0	0	0	0	0	0	0	0	0	0	0	0	0	0	0	0	0	0	0	0	0	0	47.2488	0	0	0	0	31.8182	0	0	0	0
Plantae	Chlorophyta	Trebouxiophyceae	Prototheca	zopfii	2021	958	0	0	0	0	0	0	0	0	9.12951	0	0	0	0	0	0	0	0	0	0	0	0	0	0	0	0	0	0	0	0	0	0	0	0	35.3503	0	0	0	0	10.2972	0	0	0	0
Plantae	Chlorophyta	Trebouxiophyceae	Pseudochlorella	sp.	2120	959	0	0	0	0	0	0	0	0	15.0769	0	0	4.51282	0	1.4359	0	0	0	2.35897	0	0	0	2.76923	0	0	0	0	0	0	0	0	0	0	0	6.46154	4.71795	0	0	0	37.0256	0	0	0	0
Plantae	Chlorophyta	Trebouxiophyceae	Pseudochlorella	pyrenoidosa	18.95	960	0	0	0	0	0	0	0	0	13.986	0	0	0	0	0	0	0	0	0	0	0	0	0	4.4955	0	0	0	0	0	0	0	0	0	0	44.8551	0	0	0	0	17.1828	0	0	0	0
Plantae	Chlorophyta	Trebouxiophyceae	Pseudopleurococcus	sp.	120-80	961	0	0	0	0	0	0	0	0	21.0884	0	0	0	0	0	0	0	0	0	0	0	0	12.6701	0	0	0	0	0	0	0	0	0	0	0	0	0	0	0	0	7.9932	0	0	0	0
Plantae	Chlorophyta	Trebouxiophyceae	Pseudopleurococcus	speciosus	36.98	962	0	0	0	0	0	0	0	0	15.7051	0	0	5.98291	0	1.28205	0	0	0	6.73077	0	0	0	6.51709	0	0	0	0	0	0	0	0	0	0	0	9.40171	1.49573	0	0	0	25.1068	0	0	0	0
Plantae	Chlorophyta	Trebouxiophyceae	Pseudostichococcus	monallantoides	380-1	963	0	0	0	0	0	0	0	0	8.45588	0	0	0	0	2.29779	0	0	0	11.3051	0	0	0	4.96324	0	0	0	0	0	0	0	0	0	0	0	7.53676	5.69853	0	0	0	31.7096	0	0	0	0
Plantae	Chlorophyta	Trebouxiophyceae	Stichococcus	ampulliformis	2047	964	0	0	0	0	0	0	0	0	10.0089	0	0	0	0	2.74579	0	0	0	4.0744	0	0	0	17.7148	0	0	0	0	0	0	0	0	0	0	0	3.36581	0	0	0	0	14.2604	0	0	0	0
Plantae	Chlorophyta	Trebouxiophyceae	Stichococcus	bacillaris	335-3	965	1.1583	0	0	0	0	0	0	0	9.74903	0	0	0	0	2.41313	0	0	0	3.18533	0	0	0	9.26641	0	0	0	0	0	0	0	0	0	0	0	4.92278	2.7027	0	0	0	19.2085	0	0	0	0
Plantae	Chlorophyta	Trebouxiophyceae	Stichococcus	fragilis	379-1a	966	1.22873	0	0	0	0	0	0	0	9.92439	0	0	0	0	1.70132	0	0	0	8.03403	0	0	0	5.67108	0	0	0	0	0	0	0	0	0	0	0	9.82987	2.36295	0	0	0	31.4745	0	0	0	0
Plantae	Chlorophyta	Trebouxiophyceae	Stichococcus	mirabilis	379-3a	967	0	0	0	0	0	0	0	0	10.3346	0	0	0	0	2.85433	0	0	0	6.49606	0	0	0	8.66142	0	0	0	0	0	0	0	0	0	0	0	2.06693	5.41339	0	0	0	15.6496	0	0	0	0
Plantae	Chlorophyta	Trebouxiophyceae	Stichococcus	sp.	2049	968	0	0	0	0	0	0	0	0	12.8391	0	0	0	0	0	0	0	0	3.88788	0	0	0	11.8445	0	0	0	0	0	0	0	0	0	0	0	4.33996	0	0	0	0	13.0199	0	0	0	0
Plantae	Chlorophyta	Trebouxiophyceae	Trebouxia	angustilobata	2204	969	0	0	0	0	0	0	0	0	29.6296	0	0	0	0	0	0	0	0	0	0	0	0	0	0	0	0	0	0	0	0	0	33.3333	0	0	25.3472	0	0	0	0	11.6898	0	0	0	0
Plantae	Chlorophyta	Trebouxiophyceae	Trebouxia	australis	2205	970	0	0	0	0	0	0	0	0	34.9515	0	0	0	0	0	0	0	0	0	0	0	0	0	0	0	0	0	0	0	0	0	51.8204	0	0	0	0	0	0	0	13.2282	0	0	0	0
Plantae	Chlorophyta	Trebouxiophyceae	Trebouxia	showmanii	2009	971	0	0	0	0	0	0	0	0	11.6116	0	0	0	0	0	0	0	0	0	0	0	0	0	0	0	0	0	0	0	0	0	0	0	0	0	0	0	0	0	37.1371	0	0	0	0
Plantae	Chlorophyta	Trebouxiophyceae	Trebouxia	simplex	101.80	972	0	0	0	0	0	0	0	0	0	0	0	0	0	0	0	0	0	0	0	0	0	0	10.5895	0	0	0	0	0	0	0	0	0	0	0	0	0	0	0	24.6725	0	0	0	0
Plantae	Chlorophyta	Trebouxiophyceae	Trebouxia	sp.	HT01	973	0	0	0	0	0	0	0	0	22.1971	0	0	0	0	0	0	0	0	0	0	0	0	0	0	0	0	0	0	0	0	0	23.2163	0	0	12.231	0	0	0	0	26.6138	0	0	0	0
Plantae	Chlorophyta	Trebouxiophyceae	Trebouxia	suecica	2207	974	0	0	0	0	0	0	0	0	32.0053	0	0	0	0	0	0	0	0	0	0	0	0	0	0	0	0	0	0	0	0	0	44.3559	0	0	10.6242	0	0	0	0	13.0146	0	0	0	0
Plantae	Chlorophyta	Trebouxiophyceae	Trebouxia	arboricola	219-1a	975	0	0	0	0	0	0	0	0	10.5	0	0	0	0	0	0	0	0	0	0	0	0	0	12.9	0	0	0	0	0	0	0	0	0	0	0	0	0	0	0	40.5	0	0	0	0
Plantae	Chlorophyta	Trebouxiophyceae	Trebouxia	asymmetrica	48.88	976	0	0	0	0	0	0	0	0	11.2	0	0	0	0	0	0	0	0	4.5	0	0	0	0	3.7	0	0	0	0	0	0	0	0	0	0	21.9	3.6	0	0	0	35.7	0	0	0	0
Plantae	Chlorophyta	Trebouxiophyceae	Trebouxia	erici	32.85	977	0	0	0	0	0	0	0	0	13.8	0	0	0	0	0	0	0	0	0	0	0	0	0	8	0	0	0	0	0	0	0	0	0	0	21.4	3.2	0	0	0	25	0	0	0	0
Plantae	Chlorophyta	Trebouxiophyceae	Trebouxia	glomerata	100.80	978	0	0	0	0	0	0	0	0	12.6873	0	0	0	0	0	0	0	0	0	0	0	0	0	5.29471	0	0	0	0	0	0	0	0	0	0	45.2547	0	0	0	0	18.0819	0	0	0	0
Plantae	Chlorophyta	Trebouxiophyceae	Trebouxia	irregularis	213-1b	979	0	0	0	0	0	0	0	0	15.9	0	0	0	0	0	0	0	0	0	0	0	0	0	14	0	0	0	0	0	0	0	0	0	0	11	0	0	0	0	25.5	0	0	0	0
Plantae	Chlorophyta	Trebouxiophyceae	Watanabea	reniformis	211-9b	980	0	0	0	0	0	0	0	0	15.6	0	0	0	0	0	0	0	0	10.9	0	0	0	0	0	0	0	0	0	0	0	0	0	0	0	0	0	0	0	0	43	0	0	0	0
Plantae	Chlorophyta	Ulvophyceae	Acrochaete	wittrockii	43.91	981	5.64516	0	0	0	0	0	0	0	21.4718	0	0	0	0	1.20968	0.806452	0	0	0.806452	0	0	2.31855	5.24194	0	0	0	0	0	0	0	0	1.20968	0	0	8.16532	0	0	0	0	15.8266	0	0	0	0
Plantae	Chlorophyta	Ulvophyceae	Acrosiphonia	sp.	127.80	982	0	0	0	0	0	0	0	0	23.3621	0	0	0	0	0	0	0	0	0	0	0	0	0	0	0	0	0	0	0	0	0	0	0	0	12.1552	0	0	0	0	40.2586	0	0	0	0
Plantae	Chlorophyta	Ulvophyceae	Bryopsis	hypnoides	7.86	983	0	0	0	0	0	0	0	0	25.8483	0	0	1.29741	0	1.99601	0	0	0	1.59681	0	0	2.39521	0	0	0	0	0	0	0	0	0	5.58882	0	0	18.4631	0	0	0	0	12.8743	0	0	0	7.88423
Plantae	Chlorophyta	Ulvophyceae	Cephaleuros	parasiticus	73.90	984	0	0	0	0	0	0	0	0	10.5222	0	0	0	0	0	0	0	0	30.0633	0	0	0	0	0	0	0	0	0	0	0	0	0	0	0	0	16.9304	0	0	0	13.4494	0	0	0	0
Plantae	Chlorophyta	Ulvophyceae	Cephaleuros	virescens	42.85	985	0	0	0	0	0	0	0	0	0	0	0	0	0	0	0	0	0	43.8861	0	0	0	0	0	0	0	0	0	0	0	0	0	0	0	0	0	0	0	0	0	0	0	0	0
Plantae	Chlorophyta	Ulvophyceae	Chlorella	salina	8.86	986	0	0	0	0	0	0	0	0	30.03	0	0	0	0	0	0	0	0	0	0	0	0	0	7.50751	0	0	0	0	0	0	0	0	0	0	0	8.80881	0	0	0	16.7167	0	0	0	0
Plantae	Chlorophyta	Ulvophyceae	Chlorochytrium	lemnae	15.85	987	0	0	0	0	0	0	0	0	4.10526	0	0	0	0	0	0	0	0	0	0	0	0	0	0	0	0	0	0	0	0	0	0	0	0	0	6.31579	0	0	0	6.73684	0	0	0	0
Plantae	Chlorophyta	Ulvophyceae	Chlorochytrium	sp.	212-1	988	0	0	0	0	0	0.729927	0	0	11.366	0	0	1.35558	0	0.834202	0	0	0	0	0	0	0	5.42231	9.80188	0	0	0	0	0	0	0	4.27529	0	0	1.35558	0.729927	0	0	0	5.10949	0	0	0	0
Plantae	Chlorophyta	Ulvophyceae	Chlorocystis	cohnii	13.95	989	0	0	0	0	0	0	0	0	18.6186	0	0	0	0	0	0	0	0	0	0	0	0	0	0	0	0	0	0	0	0	0	0	0	0	0	23.023	0	0	0	0	0	0	0	0
Plantae	Chlorophyta	Ulvophyceae	Dangemannia	microcystis	2022	990	0	0	0	0	0	0	0	0	32.8889	0	0	0	0	0	0	0	0	9.11111	0	0	4.66667	0	0	0	0	0	0	0	0	0	9.66667	0	0	17.2222	0	0	0	0	14.6667	0	0	0	0
Plantae	Chlorophyta	Ulvophyceae	Dilabifilium	sp.	2050	991	1.998	0	0	0	0	0	0	0	13.8861	0	0	0	0	25.3746	0	0	0	0	0	0	0	0	1.8981	0	0	0	0	0	0	0	0	0	0	27.6723	0	0	0	0	4.4955	0	0	0	0
Plantae	Chlorophyta	Ulvophyceae	Dilabifilum	arthropyreniae	467-2	992	0	0	0	0	0	0	0	0	16	0	0	0	0	2.1	0	0	0	0	0	0	0	0	8.6	0	0	0	0	0	0	0	0	0	0	0	3.9	0	0	0	36.7	0	0	0	0
Plantae	Chlorophyta	Ulvophyceae	Dilabifilum	prostratum	23.92	993	0	0	0	0	0	0	0	0	0	0	0	0	0	0	0	0	0	0	0	0	0	0	13.7045	0	0	0	0	0	0	0	0	0	0	0	0	0	0	0	0	0	0	0	0
Plantae	Chlorophyta	Ulvophyceae	Dilabifilum	sp.	2038	994	0	0	0	0	0	0	0	0	17.7507	0	0	0	0	0	0	0	0	0	0	0	0	22.8997	0	0	0	0	0	0	0	0	0	0	0	11.1111	0	0	0	0	24.5257	0	0	0	0
Plantae	Chlorophyta	Ulvophyceae	Enteromorpha	compressa	62.81	995	0	0	0	0	0	0	0	0	18.6869	0	0	0	0	0	0	0	0	0	0	0	0	0	0	0	0	0	0	0	0	0	0	0	0	11.4478	0	0	0	0	39.5623	0	0	0	0
Plantae	Chlorophyta	Ulvophyceae	Enteromorpha	intestinalis	320-1a	996	0	0	0	0	0	0	0	0	11.5203	0	0	0	0	2.644	0	0	0	3.21058	0	0	11.7092	4.72144	0	0	0	0	0	0	0	0	3.49386	0	0	0	17.9415	0	0	0	10.8593	0	0	0	0
Plantae	Chlorophyta	Ulvophyceae	Gloeotilopsis	paucicellulare	463-1	997	0	0	0	0	0	0	0	0	13.1063	0	0	0	0	0	0	0	0	0	0	0	0	0	9.70072	0	0	0	0	0	0	0	0	0	0	8.56553	0	0	0	0	6.29515	0	0	0	0
Plantae	Chlorophyta	Ulvophyceae	Gloeotilopsis	planctonica	29.93	998	0	0	0	0	0	0	0	0	15.8	0	0	3.5	0	0	0	0	0	12.5	0	0	0	0	0	0	0	0	0	0	0	0	0	0	0	3.4	13.7	0	0	0	36.4	0	0	0	0
Plantae	Chlorophyta	Ulvophyceae	Gloeotilopsis	sarcinodea	23.88	999	1.41844	0	0	0	0	0	0	0	16.9425	0	0	0.630418	0	2.20646	0	0	0	1.41844	0	0	0	0	2.20646	0	0	0	0	0	0	0	0	0	0	0	21.8282	0	0	0	21.0402	0	0	0	0
Plantae	Chlorophyta	Ulvophyceae	Gloeotilopsis	sterilis	8.88	1000	0	0	0	0	0	0	0	0	10.1112	0	0	1.21335	0	1.51668	0	0	0	12.0324	0	0	0	1.01112	0	0	0	0	0	0	0	0	0	0	0	8.69565	1.41557	0	0	0	42.9727	0	0	0	0
Plantae	Chlorophyta	Ulvophyceae	Halochlorococcum	saccatum	20-92	1001	0	0	0	0	0	0	0	0	13.6922	0	0	1.79415	0	1.51086	0	0	0	0	0	0	0.944287	0	6.70444	0	0	0	0	0	0	0	1.22757	0	0	26.0623	0	0	0	0	5.66572	0	0	0	2.92729
Plantae	Chlorophyta	Ulvophyceae	Halochlorococcum	tenius	19.92	1002	0	0	0	0	0	0	0	0	10.6893	0	0	0	0	0	0	0	0	0	0	0	0	0	9.79021	0	0	0	0	0	0	0	0	0	0	0	10.8891	0	0	0	0	0	0	0	0
Plantae	Chlorophyta	Ulvophyceae	Halochlorococcum	dilatatum	12.90	1003	0	0	0	0	0	0	0	0	25.1543	0	0	0	0	0	0	0	0	2.08333	0	0	0	0	2.5463	0	0	0	0	0	0	0	0	0	0	18.75	0	0	0	0	22.8395	0	0	0	0
Plantae	Chlorophyta	Ulvophyceae	Halochlorococcum	marinum	10.90	1004	0	0	0	0	0	0	0	0	21.7	0	0	0	0	0	0	0	0	4.6	0	0	0	5.7	0	0	0	0	0	0	0	0	0	0	0	5.9	11.4	0	0	0	13.4	0	0	0	0
Plantae	Chlorophyta	Ulvophyceae	Halochlorococcum	operculatum	11.90	1005	0	0	0	0	0	0	0	0	17.6384	0	0	0	0	1.25461	0	0	0	1.10701	0	0	0	1.91882	3.02583	0	0	0	0	0	0	0	0	0	0	2.28782	13.3579	0	0	0	26.1993	0	0	0	0
Plantae	Chlorophyta	Ulvophyceae	Kentrosphaera	gibberosa	75.80	1006	0	0	0	0	0	0	0	0	28.6219	0	0	0	0	0	0	0	0	5.18257	0	0	0	6.83157	0	0	0	0	0	0	0	0	36.0424	0	0	4.00471	0	0	0	0	6.36042	0	0	0	0
Plantae	Chlorophyta	Ulvophyceae	Kentrosphaera	lemnae	240-1	1007	2.24261	0	0	0	0	0	0	0	13.7615	0	0	0	0	2.44648	0	0	0	3.46585	0	0	0	10.6014	0	0	0	0	0	0	0	0	0	0	0	29.6636	0	0	0	0	14.7808	0	0	0	4.07747
Plantae	Chlorophyta	Ulvophyceae	Kentrosphaera	gibberosa	74.80	1008	0	0	0	0	0	0	0	0	13.1868	0	0	3.1968	0	2.3976	0	0	0	0	0	0	0	0	6.29371	0	0	0	0	0	0	0	0	0	0	20.8791	4.0959	0	0	0	5.19481	0	0	0	0
Plantae	Chlorophyta	Ulvophyceae	Kentrosphaera	austriaca	48.96	1009	0.404449	0	0	0	0	0	0	0	0	0	0	0	0	0.606673	0	0	0	4.24671	0	0	0	10.3134	0	0	0	0	0	0	0	0	0	0	0	24.5703	11.5268	0	0	0	23.1547	0	0	0	5.96562
Plantae	Chlorophyta	Ulvophyceae	Ostreobium	quekettii	14.86	1010	0	0	0	0	0	0	0	0	32.6667	0	0	0	0	8.8	0	0	0	0	0	0	0	0	0	0	0	0	0	0	0	0	0	0	0	9.06667	33.7333	0	0	0	0	0	0	0	0
Plantae	Chlorophyta	Ulvophyceae	Pirula	salina	1.95	1011	2.24643	0	0	0	0	0	0	0	23.145	0	0	0	0	1.97413	0	0	0	2.17835	0	0	0	0	3.67597	0	0	0	0	0	0	0	0	0	0	0	14.6358	0	0	0	33.288	0	0	0	0
Plantae	Chlorophyta	Ulvophyceae	Planophila	laetevirens	2008	1012	0	0	0	0	0	0	0	0	0	0	0	0	0	0	0	0	0	0	0	0	0	0	19.8	0	0	0	0	0	0	0	0	0	0	0	0	0	0	0	0	0	0	0	0
Plantae	Chlorophyta	Ulvophyceae	Planophila	sp.	32.98	1013	0	0	0	0	0	0	0	0	21.6216	0	0	0	0	0	0	0	0	0	0	0	0	0	7.90791	0	0	0	0	0	0	0	0	0	0	8.30831	0	0	0	0	7.10711	0	0	0	0
Plantae	Chlorophyta	Ulvophyceae	Pseudendocloniopsis	botryoides	465-1	1014	0	0	0	0	0	0	0	0	13.5593	0	0	0	0	2.89133	0	0	0	6.67996	0	0	1.49551	10.5683	0	0	0	0	0	0	0	0	0	0	0	0	3.38983	0	0	0	17.4477	0	0	0	0
Plantae	Chlorophyta	Ulvophyceae	Pseudendoclonium	printzi	467-1	1015	0	0	0	0	0	0	0	0	19.1083	0	0	0	0	0	0	0	0	0	0	0	0	0	7.27934	0	0	0	0	0	0	0	0	0	0	0	4.09463	0	0	0	9.09918	0	0	0	0
Plantae	Chlorophyta	Ulvophyceae	Pseudendoclonium	spinulosum	35.98	1016	0	0	0	0	0	0	0	0	16.707	0	0	0	0	7.82889	0	0	0	0	0	0	0	0	0	0	0	0	0	0	0	0	0	0	0	0	16.3035	0	0	0	22.4374	0	0	0	0
Plantae	Chlorophyta	Ulvophyceae	Trentepohlia	anulata	20.94	1017	0	0	0	0	0	0	0	0	3.21324	0	0	0	0	0	0	0	0	3.79747	0	0	0	0	0	0	0	0	0	0	0	0	0	0	0	0	12.6582	0	0	0	6.23174	0	0	0	0
Plantae	Chlorophyta	Ulvophyceae	Trentepohlia	sp.	117.80	1018	0	0	0	0	0	0	0	0	0	0	0	4.94641	0	4.12201	0	0	0	14.9423	0	0	0	0	0	0	0	0	0	0	0	0	0	0	0	0	24.3199	0	0	0	0	0	0	0	0
Plantae	Chlorophyta	Ulvophyceae	Trentepohlia	aurea	483-1	1019	0	0	0	0	0	0	0	0	3.0525	0	0	0	0	0	0	0	0	0	0	0	0	0	0	0	0	0	0	0	0	0	0	0	0	0	28.4493	0	0	0	0	0	0	0	0
Plantae	Chlorophyta	Ulvophyceae	Trichophilus	mucosa	4.90	1020	0	0	0	0	0	0	0	0	7.41627	0	0	0	0	0	0	0	0	0	0	0	2.71132	7.09729	0	0	0	0	0	0	0	0	0	0	0	0	9.56938	0	0	0	5.50239	0	0	0	0
Plantae	Chlorophyta	Ulvophyceae	Trichophilus	polymorpha	24.93	1021	0	0	0	0	0	0	0	0	10.5394	0	0	0	0	8.04979	0	0	0	0	0	0	0	5.3112	0	0	0	0	0	0	0	0	0	0	0	0	13.195	0	0	0	0	0	0	0	0
Plantae	Chlorophyta	Ulvophyceae	Trichophilus	welkeri	84.81	1022	0	0	0	0	0	0	0	0	12.4667	0	0	0	0	0	0	0	0	0	0	0	6.8	0	0	0	0	0	0	0	0	0	0	0	0	0	0	0	0	0	20.0667	0	0	0	0
Plantae	Chlorophyta	Ulvophyceae	Trichosarcina	polymorpha	29.94	1023	0	0	0	0	0	0	0	0	15.5	0	0	0	0	0	0	0	0	0	0	0	0	0	0	0	0	0	0	0	0	0	0	0	0	17.3	0	0	0	0	0	0	0	0	0
Plantae	Chlorophyta	Ulvophyceae	Ulothrix	crenulata	35.86	1024	0	0	0	0	0	0	0	0	13.1579	0	0	0	0	0	0	0	0	9.59253	0	0	0	0	0	0	0	0	0	0	0	0	0	0	0	0	4.0747	0	0	0	27.2496	0	0	0	0
Plantae	Chlorophyta	Ulvophyceae	Ulothrix	mucosa	56.90	1025	0	0	0	0	0	0	0	0	28.3232	0	0	0	0	0	0	0	0	0	0	0	0	14.0747	0	0	0	0	0	0	0	0	0	0	0	0	0	0	0	0	7.47176	0	0	0	0
Plantae	Chlorophyta	Ulvophyceae	Ulothrix	tenerrima	2.92	1026	0	0	0	0	0	0	0	0	16.4165	0	0	1.87617	0	2.90807	0	0	0	2.25141	0	0	0	8.44278	0	0	0	0	0	0	0	0	0	0	0	3.2833	10.3189	0	0	0	10.788	0	0	0	0
Plantae	Chlorophyta	Ulvophyceae	Ulothrix	zonata	38.86	1027	0	0	0	0	0	0	0	0	18.0269	0	0	0	0	0	0	0	0	0	0	0	0	14.6188	0	0	0	0	0	0	0	0	0	0	0	0	5.65022	0	0	0	13.6323	0	0	0	0
Plantae	Chlorophyta	Ulvophyceae	Ulothrix	albicans	22.96	1028	0	0	0	0	0	0	0	0	19.9573	0	0	1.56045	0	0	0	0	0	3.44941	0	0	0	0	6.40604	0	0	0	0	0	0	0	0	0	0	2.95664	4.51708	0	0	0	18.9717	0	0	0	1.7247
Plantae	Chlorophyta	Ulvophyceae	Ulothrix	fimbriata	36.86	1029	0	0	0	0	0	0	0	0	13.0213	0	0	0	0	0	0	0	0	0.783239	0	0	0	0	14.0004	0	0	0	0	0	0	0	0	0	0	1.9581	0.881144	0	0	0	2.93715	0	0	0	0
Plantae	Chlorophyta	Ulvophyceae	Ulothrix	sp.	30.91	1030	0	0	0	0	0	0	0	0	13.5445	0	0	0	0	0	0	0	0	0	0	0	3.78448	0	1.49388	0	0	0	0	0	0	0	0	0	0	0	1.49388	0	0	0	2.88816	0	0	0	0
Plantae	Glaucophyta	Glaucophyceae	Cyanidium	caldarium	16.91	1031	0	0	0	0	0	0	0	0	28.5414	0	0	0	0	0	0	0	0	0	0	0	0	0	0	0	0	0	0	0	0	0	0	0	0	2.93809	0	0	0	0	24.3442	0	0	0	0
Plantae	Glaucophyta	Glaucophyceae	Cyanophora	paradoxa	29.80	1032	0	0	0	0	0	0	0	0	24.7	0	0	0	0	0	0	0	0	0	0	0	0	0	0	0	0	0	0	0	0	0	0	0	0	0	14.3	0	0	0	0	0	0	0	0
Plantae	Glaucophyta	Glaucophyceae	Cyanoptyche	gloeocystis	34.90	1033	0	0	0	0	0	0	0	0	16.4029	0	0	0	0	0	0	0	0	0	0	0	0	0	0	0	0	0	0	0	0	0	2.58993	0	0	3.16547	0	0	0	0	50.3597	0	0	0	0
Plantae	Glaucophyta	Glaucophyceae	Glaucocystis	nostochinearum	16.98	1034	0	0	0	0	0	0	0	0	30.3859	0	0	0	0	0	0	0	0	0	0	0	0	0	0	0	0	0	0	0	0	0	0.803859	0	0	9.48553	5.30547	0	0	0	11.5756	0	0	0	0.96463
Plantae	Glaucophyta	Glaucophyceae	Gloeochaete	wittrockiana	46.84	1035	0	0	0	0	0	0	0	0	20	0	0	0	0	0	0	0	0	0	0	0	0	0	0	0	0	0	0	0	0	0	0	0	0	0	0	0	0	0	0	0	0	0	0
Plantae	Rhodophyta	Rhodophyceae	Acrochaetium	virgatulum	1.81	1036	0	0	0	0	0	0	0	0	25.5255	0	0	0	0	0	0	0	0	0	0	0	0	0	0	0	0	0	0	0	0	0	0	0	0	0	0	0	0	0	0	0	0	0	0
Plantae	Rhodophyta	Rhodophyceae	Antithamnion	plumula	4.86	1037	6.58874	0	0	0	0	0	0	0	41.7641	0	0	0	0	0	0	0	0	0	0	0	0	0	0	0	0	0	0	0	0	0	0	0	0	13.9214	0	0	0	0	0	0	0	0	0
Plantae	Rhodophyta	Rhodophyceae	Antithamnionella	spirographidis	95.79	1038	4.31125	0	0	0	0	0	0	0	47.3186	0	0	0	0	0	0	0	0	0	0	0	0	0	0	0	0	0	0	0	0	0	0	0	0	14.4059	0	0	0	0	0	0	0	0	0
Plantae	Rhodophyta	Rhodophyceae	Audouinella	eugenea	52.94	1039	0	0	0	0	0	0	0	0	26.6	0	0	0	0	0	0	0	0	0	0	0	0	0	0	0	0	0	0	0	0	0	0	0	0	0	12	0	0	0	0	0	0	0	0
Plantae	Rhodophyta	Rhodophyceae	Audouinella	hermani	206.80	1040	0	0	0	0	0	0	0	0	19.5195	0	0	0	0	0	0	0	0	0	0	0	0	0	0	0	0	0	0	0	0	0	0	0	0	1.9019	5.40541	0	0	0	0	0	0	0	0
Plantae	Rhodophyta	Rhodophyceae	Balbiania	carnea	15.96	1041	0	0	0	0	0	0	0	0	43.8462	0	0	0	0	0	0	0	0	0	0	0	0	0	0	0	0	0	0	0	0	0	0	0	0	0	13.7363	0	0	0	0	0	0	0	0
Plantae	Rhodophyta	Rhodophyceae	Balbiania	investiens	50.93	1042	0	0	0	0	0	0	0	0	35.7461	0	0	0	0	0	0	0	0	0	0	0	0	0	0	0	0	0	0	0	0	0	0	0	0	33.5189	11.9154	0	0	0	0	0	0	0	0
Plantae	Rhodophyta	Rhodophyceae	Bangia	atropurpurea	1351-1	1043	0	0	0	0	0	0	0	0	22.7996	0	0	0	0	0	0	0	0	0	0	0	0	0	0	0	0	0	0	0	0	0	14.6341	0	0	12.0891	0	0	0	0	0	0	0	0	0
Plantae	Rhodophyta	Rhodophyceae	Bangia	fuscopurpurea	59.81	1044	0	0	0	0	0	0	0	0	17.1171	0	0	0	0	0	0	0	0	0	0	0	0	0	0	0	0	0	0	0	0	0	2.1021	0	0	10.1101	7.00701	0	0	0	10.1101	0	0	0	0
Plantae	Rhodophyta	Rhodophyceae	Batrachospermum	sirodotia	99.79	1045	4.3943	0	0	0	0	0	0	0	40.38	0	0	0	0	0	0	0	0	0	0	0	0	0	0	0	0	0	0	0	0	0	24.1093	0	0	2.96912	0	0	0	0	0	0	0	0	0
Plantae	Rhodophyta	Rhodophyceae	Batrachospermum	sp.	2044	1046	0	0	0	0	0	0	0	0	41.5347	0	0	0	0	0	0	0	0	0	0	0	0	0	0	0	0	0	0	0	0	0	18.1486	0	0	0	0	0	0	0	0	0	0	0	0
Plantae	Rhodophyta	Rhodophyceae	Bonnemaisonia	hamifera	118.79	1047	0	0	0	0	0	0	0	0	39.8577	0	0	0	0	0	0	0	0	0	0	0	0	0	0	0	0	0	0	0	0	0	0	0	0	9.72716	10.6762	0	0	0	0	0	0	0	0
Plantae	Rhodophyta	Rhodophyceae	Bostrychia	radicans	100.79	1048	0	0	0	0	0	0	0	0	29.3	0	0	0	0	0	0	0	0	0	0	0	0	0	0	0	0	0	0	0	0	0	0	0	0	8.9	5.2	0	0	0	0	0	0	0	0
Plantae	Rhodophyta	Rhodophyceae	Callithamnion	byssoides	6.86	1049	0	0	0	0	0	0	0	0	35.2594	0	0	0	0	0	0	0	0	0	0	0	0	0	0	0	0	0	0	0	0	0	0	0	0	0	0	0	0	0	0	0	0	0	0
Plantae	Rhodophyta	Rhodophyceae	Caloglossa	leprieurii	101.79	1050	0	0	0	0	0	0	0	0	27.551	0	0	0	0	0	0	0	0	0	0	0	0	0	0	0	0	0	0	0	0	0	0	0	0	7.2449	7.85714	0	0	0	0	0	0	0	0
Plantae	Rhodophyta	Rhodophyceae	Chroodactylon	ramosum	16.96	1051	0	0	0	0	0	0	0	0	31.8318	0	0	0	0	0	0	0	0	0	0	0	0	0	0	0	0	0	0	0	0	0	44.1441	0	0	8.20821	0	0	0	0	4.1041	0	0	0	0
Plantae	Rhodophyta	Rhodophyceae	Chroothece	richteriana	104.79	1052	0	0	0	0	0	0	0	0	25.2747	0	0	0	0	0	0	0	0	0	0	0	0	0	0	0	0	0	0	0	0	0	0	0	0	10.989	16.6833	0	0	0	0	0	0	0	0
Plantae	Rhodophyta	Rhodophyceae	Compsopogon	coeruleus	105.79	1053	0	0	0	0	0	0	0	0	57.5	0	0	0	0	0	0	0	0	0	0	0	0	0	0	0	0	0	0	0	0	0	0	0	0	0	42.5	0	0	0	0	0	0	0	0
Plantae	Rhodophyta	Rhodophyceae	Compsopogon	hookeri	35.94	1054	0	0	0	0	0	0	0	0	27	0	0	0	0	0	0	0	0	0	0	0	0	0	0	0	0	0	0	0	0	0	0	0	0	0	14	0	0	0	10.7	0	0	0	0
Plantae	Rhodophyta	Rhodophyceae	Compsopogon	oishii	36.94	1055	0	0	0	0	0	0	0	0	28.971	0	0	0	0	0	0	0	0	0	0	0	0	0	0	0	0	0	0	0	0	0	0	0	0	0	37.8621	0	0	0	0	0	0	0	0
Plantae	Rhodophyta	Rhodophyceae	Compsopogonopsis	leptoclados	106.79	1056	0	0	0	0	0	0	0	0	29.2	0	0	0	0	4.2	0	0	0	0	0	0	0	0	0	0	0	0	0	0	0	0	0	0	0	0	7	0	0	0	2.9	0	0	0	0
Plantae	Rhodophyta	Rhodophyceae	Dixoniella	grisea	39.94	1057	0	0	0	0	0	0	0	0	28.0719	0	0	0	0	10.6893	0	0	0	0	0	0	0	0	0	0	0	0	0	0	0	0	3.0969	0	0	0	6.39361	0	0	0	1.998	0	0	0	0
Plantae	Rhodophyta	Rhodophyceae	Erythrotrichia	carnea	31.94	1058	3.10881	0	0	0	0	0	0	0	27.9793	0	0	0	0	0	0	0	0	0	0	0	0	0	0	0	0	0	0	0	0	0	0	0	0	15.9585	2.59067	0	0	0	0	0	0	0	0
Plantae	Rhodophyta	Rhodophyceae	Flintiella	sanguinaria	40.94	1059	0	0	0	0	0	0	0	0	29.5704	0	0	0	0	0	0	0	0	0	0	0	0	0	0	0	0	0	0	0	0	0	2.7972	0	0	4.995	0	0	0	0	10.2897	0	0	0	2.6973
Plantae	Rhodophyta	Rhodophyceae	Galdieria	sulphuraria	21.92	1060	0	0	0	0	0	0	0	0	20.1	0	0	0	0	0	0	0	0	0	0	0	0	0	0	0	0	0	0	0	0	0	0	0	0	20.1	0	0	0	0	48	0	0	0	0
Plantae	Rhodophyta	Rhodophyceae	Glaucosphaera	vacuolata	13.82	1061	0	0	0	0	0	0	12.5125	0	34.8348	0	0	0	0	0	0	0	0	0	0	0	0	0	0	0	0	0	0	0	0	0	52.6527	0	0	0	0	0	0	0	0	0	0	0	0
Plantae	Rhodophyta	Rhodophyceae	Hildenbrandia	rivularis	17.96	1062	0	0	0	0	0	0	0	0	68.777	0	0	0	0	0	0	0	0	0	0	0	0	0	0	0	0	0	0	0	0	0	0	0	0	0	0	0	0	0	0	0	0	0	0
Plantae	Rhodophyta	Rhodophyceae	Hildenbrandia	rubra	18.86	1063	0	0	0	0	0	0	0	0	100	0	0	0	0	0	0	0	0	0	0	0	0	0	0	0	0	0	0	0	0	0	0	0	0	0	0	0	0	0	0	0	0	0	0
Plantae	Rhodophyta	Rhodophyceae	Membranoptera	alata	109.79	1065	12.3698	0	0	0	0	0	0	0	42.0573	0	0	0	0	0	0	0	0	0	0	0	0	0	0	0	0	0	0	0	0	0	0	0	0	10.026	0	0	0	0	0	0	0	0	0
Plantae	Rhodophyta	Rhodophyceae	Nemalionopsis	shawi	41.94	1066	0	0	0	0	0	0	0	0	26.7221	0	0	0	0	0	0	0	0	0	0	0	0	0	0	0	0	0	0	0	0	0	0	0	0	0	0	0	0	0	0	0	0	0	0
Plantae	Rhodophyta	Rhodophyceae	Nemalionopsis	tortuosa	42.94	1067	0	0	0	0	0	0	0	0	38.7845	0	0	0	0	0	0	0	0	0	0	0	0	0	0	0	0	0	0	0	0	0	16.6851	0	0	6.62983	0	0	0	0	0	0	0	0	0
Plantae	Rhodophyta	Rhodophyceae	Porphyra	leucosticta	55.88	1068	0	0	0	0	0	0	0	0	33.893	0	0	0	0	0	0	0	0	0	0	0	0	0	0	0	0	0	0	0	0	0	0	0	0	7.03043	3.25289	0	0	0	4.09234	0	0	0	0
Plantae	Rhodophyta	Rhodophyceae	Porphyridium	aerugineum	43.94	1069	0	0	0	0	0	0	0	0	34.3029	0	0	0	0	2.50752	0	0	0	0	0	0	0	0	0	0	0	0	0	0	0	0	0	2.00602	2.00602	11.8355	4.31294	0	0	0	11.9358	0	0	0	0
Plantae	Rhodophyta	Rhodophyceae	Porphyridium	purpureum	112.79	1070	0	0	0	0	0	0	0	0	24.5	0	0	0	0	0	0	0	0	0	0	0	0	0	0	0	0	0	0	0	0	0	0	0	0	0	0	0	0	0	23.2	0	0	0	0
Plantae	Rhodophyta	Rhodophyceae	Porphyridium	sordidum	114.79	1071	0	0	0	0	0	0	0	0	31.7776	0	0	0	0	2.28401	0	0	0	0	0	0	0	0	0	0	0	0	0	0	0	0	0	1.39027	1.39027	1.09235	2.28401	0	0	0	10.2284	0	0	0	0.595829
Plantae	Rhodophyta	Rhodophyceae	Pseudochantransia	sp.	14.96	1072	0	0	0	0	0	0	0	0	11.7707	0	0	1.43296	0	0	0	0	0	0	0	0	0	0	0	0	0	0	0	0	0	0	37.4616	0	0	3.99181	0	0	0	0	3.27533	0	0	0	0
Plantae	Rhodophyta	Rhodophyceae	Rhodella	maculata	45.85	1075	0	0	0	0	0	0	0	0	20.2202	0	0	0	0	0	0	0	0	0	0	0	0	0	0	0	0	0	0	0	0	0	0	0	0	10.8108	0	0	0	0	0	0	0	0	0
Plantae	Rhodophyta	Rhodophyceae	Rhodella	violacea	30.79	1076	0	0	0	0	0	0	0	0	21.9038	0	0	0	0	0	0	0	0	0	0	0	0	0	0	0	0	0	0	0	0	0	0	0	0	0	8.90481	0	0	0	0	0	0	0	0
Plantae	Rhodophyta	Rhodophyceae	Rhodochaete	parvula	8.99	1077	0	0	0	0	0	0	0	0	76.1261	0	0	0	0	0	0	0	0	0	0	0	0	0	0	0	0	0	0	0	0	0	0	0	0	23.8739	0	0	0	0	0	0	0	0	0
Plantae	Rhodophyta	Rhodophyceae	Rhodosorus	marinus	116.79	1078	0	0	0	0	0	0	0	0	21.3447	0	0	0	0	0	0	0	0	0	0	0	0	0	0	0	0	0	0	0	0	0	0	0	0	7.2572	0	0	0	0	5.65635	0	0	0	0
Plantae	Rhodophyta	Rhodophyceae	Rhodosorus	marinus	117.79	1079	0	0	0	0	0	0	0	0	14.1775	0	0	0	0	0	0	0	0	0	0	0	0	0	0	0	0	0	0	0	0	0	0	0	0	0	0	0	0	0	0	0	0	0	0
Plantae	Rhodophyta	Rhodophyceae	Rhodospora	sordida	50.94	1080	0	0	0	0	0	0	0	0	19.1023	0	0	0	0	0	0	0	0	0	0	0	0	0	0	0	0	0	0	0	0	0	0	0	0	23.7996	5.32359	0	0	0	0	0	0	0	0
Plantae	Rhodophyta	Rhodophyceae	Stylonema	alsidii	2.94	1081	0	0	0	0	0	0	0	0	30.2349	0	0	0	0	0	0	0	0	0	0	0	0	0	0	0	0	0	0	0	0	0	1.63432	0	0	21.859	8.78447	0	0	0	4.0858	0	0	0	0
Plantae	Rhodophyta	Rhodophyceae	Thorea	ramosissima	46.94	1083	0	0	0	0	0	0	0	0	19.6319	0	0	0	0	0	0	0	0	0	0	0	0	0	0	0	0	0	0	0	0	0	0	0	0	0	0	0	0	0	0	0	0	0	0
Plantae	Rhodophyta	Rhodophyceae	Thorea	riekei	47.94	1084	0	0	0	0	0	0	0	0	43.254	0	0	0	0	0	0	0	0	0	0	0	0	0	0	0	0	0	0	0	0	0	0	0	0	0	0	0	0	0	0	0	0	0	0
Plantae	Rhodophyta	Rhodophyceae	Thorea	violacea	51.94	1085	0	0	0	0	0	0	0	0	49.7409	0	0	0	0	0	0	0	0	0	0	0	0	0	0	0	0	0	0	0	0	0	0	0	0	0	0	0	0	0	0	0	0	0	0
Plantae	Streptophyta	Chlorokybophyceae	Chlorokybus	atmophyticus	34.98	1086	0	0	0	0	0	0	0	0	34.4346	0	0	0	0	0	0	0	0	0	0	0	0	0	0	0	0	0	0	0	0	0	50.6989	0	0	0	0	0	0	0	14.8666	0	0	0	0
Plantae	Streptophyta	Coleochaetophyceae	Coleochaete	nitellarum	3.91	1087	0	0	0	0	0	0	0	0	23.0431	0	0	0	0	0	0	0	0	0	0	0	0	0	0	0	0	0	0	0	0	0	0	0	0	0	18.2058	0	0	0	20.4925	0	0	0	0
Plantae	Streptophyta	Coleochaetophyceae	Coleochaete	scutata	110.80M	1088	0	0	0	0	0	0	0	0	56.6893	0	0	0	0	0	0	0	0	0	0	0	0	0	0	0	0	0	0	0	0	0	0	0	0	0	0	0	0	0	0	0	0	0	0
Plantae	Streptophyta	Coleochaetophyceae	Coleochaete	sp.	32.97	1089	0	0	0	0	0	0	0	0	22.6795	0	0	0	0	0	0	0	0	0	0	0	0	0	0	0	0	0	0	0	0	0	0	0	0	6.39229	0	0	0	0	33.0123	0	0	0	0
Plantae	Streptophyta	Conjugatophyceae	Actinotaenium	cruciferum	20.97	1090	1.21723	0	0	0	0	0	0	0	10.6742	0	0	0	0	0	1.1236	0	0	2.80899	0	0	6.83521	0	0	0	0	0	0	0	0	0	0	0	0	5.24345	0	0	0	0	32.2097	0	0	0	8.89513
Plantae	Streptophyta	Conjugatophyceae	Actinotaenium	curtum	32.93	1091	1.3013	0	0	0	0	0	0	0	11.1111	0	0	0	0	1.2012	0	0	0	5.30531	0	0	0	0	0	0	0	5.00501	0	0	0	0	0.900901	0	0	12.5125	0.700701	0	0	0	25.1251	0	0	0	10.3103
Plantae	Streptophyta	Conjugatophyceae	Actinotaenium	turgidum	45.96	1092	0	0	0	0	0	0	0	0	16.525	0	0	0	0	1.322	0	0	0	0	0	0	5.94901	0	0	0	0	0	0	0	0	0	0.944287	0	0	3.96601	2.45515	0	0	0	27.762	0	0	0	1.88857
Plantae	Streptophyta	Conjugatophyceae	Arthrodesmus	convergens	128.80	1093	0	0	0	0	0	0	0	0	12.934	0	0	0	0	0	0	0	0	5.72917	0	0	14.3229	0	0	0	0	0	0	0	0	0	0	0	0	0	0	0	0	0	0	0	0	0	0
Plantae	Streptophyta	Conjugatophyceae	Bambusina	brebissonii	20.82	1094	0	0	0	0	0	0	0	0	0	0	0	0	0	0	0	0	0	0	0	0	0	0	0	0	0	0	0	0	0	0	0	0	0	0	17.9	0	0	0	0	0	0	0	0
Plantae	Streptophyta	Conjugatophyceae	Closterium	acerosum	126.80	1095	0	0	0	0	0	0	0	0	17.3295	0	0	0	0	0	0	0	0	2.08333	0	0	7.48106	0	0	0	0	0	0	0	0	0	0	0	0	0	0	0	0	0	5.01894	0	0	0	0
Plantae	Streptophyta	Conjugatophyceae	Closterium	baillyanum	50.89	1096	0	0	0	0	0	0	0	0	11.8289	0	0	0.272975	0	0.636943	0	0	0	0.909918	0	0	2.36579	0.181984	0	0	0	0	0	0	0	0	0	0	0	5.36852	0	0	0	0	16.4695	0	0	0	16.4695
Plantae	Streptophyta	Conjugatophyceae	Closterium	cornu	132.80	1097	0	0	0	0	0	0	0	0	19.8502	0	0	0	0	0	0	0	0	1.77903	0	0	6.74157	0	0	0	0	0	0	0	0	0	0	0	0	1.40449	0	0	0	0	8.98876	0	0	0	0
Plantae	Streptophyta	Conjugatophyceae	Closterium	ehrenbergii	131.80	1098	0	0	0	0	0	0	0	0	11.6279	0	0	0	0	0	0	0	0	5.76744	0	0	8.09302	2.13953	0	0	0	0	0	0	0	0	0	0	0	0	0	0	0	0	13.3953	0	0	0	0
Plantae	Streptophyta	Conjugatophyceae	Closterium	kuetzingii	11.98	1099	0	0	0	0	0	0	0	0	15.506	0	0	0	0	0	0	0	0	0	0	0	15.6917	0	0	0	0	0	0	0	0	0	0	0	0	0	0	0	0	0	0	0	0	0	0
Plantae	Streptophyta	Conjugatophyceae	Closterium	littorale	611-7	1100	0	0	0	0	0	0	0	0	17.951	0	0	0	0	0	0	0	0	3.62647	0	0	12.33	2.62919	0	0	0	0	0	0	0	0	0	0	0	0	0	0	0	0	2.99184	0	0	0	0
Plantae	Streptophyta	Conjugatophyceae	Closterium	lunula	7.84	1101	0	0	0	0	0	0	0	0	17.9179	0	0	0	0	0	0	0	0	0	0	0	0	0	0	0	0	0	0	0	0	0	0	0	0	0	0	0	0	0	24.9249	0	0	0	7.90791
Plantae	Streptophyta	Conjugatophyceae	Cosmarium	biretrum	44.86	1102	0	0	0	0	0	0	0	0	15.9459	0	0	0	0	0.990991	0	0	0	1.8018	0	0	10.4505	0	0	0	0	0	0	0	0	0	0	0	0	0	3.69369	0	0	0	24.0541	0	0	0	1.98198
Plantae	Streptophyta	Conjugatophyceae	Cosmarium	botrytis	136.80	1103	0	0	0	0	0	0	0	0	15.4894	0	0	0	0	0	0	0	0	2.80851	0	0	18.383	0	0	0	0	0	0	0	0	0	0	0	0	0	0	0	0	0	3.14894	0	0	0	0
Plantae	Streptophyta	Conjugatophyceae	Cosmarium	cucumis	612-10	1104	0	0	0	0	0	0	0	0	16.1822	0	0	0	0	2.42248	1.25969	0	0	1.25969	0	0	4.45736	0	0	0	0	0	0	0	0	0	0	0	0	1.16279	0	0	0	0	5.32946	0	0	0	0
Plantae	Streptophyta	Conjugatophyceae	Cosmarium	formulosum	612-7	1105	0.354296	0	0	0	0	0	0	0	17.0948	0	0	0	0	1.59433	0.531444	0	0	6.55447	0	0	12.4889	0	0	0	0	0	0	0	0	0	0	0	0	1.50576	0	0	0	0	11.2489	0	0	0	0.974314
Plantae	Streptophyta	Conjugatophyceae	Cosmarium	granatum	137.80	1106	0	0	0	0	0	0	0	0	20.8969	0	0	0	0	1.14504	0	0	0	3.91221	0	0	5.05725	0	0	0	0	0	0	0	0	0	0.763359	0	0	0.954198	2.48092	0	0	0	31.584	0	0	0	2.95802
Plantae	Streptophyta	Conjugatophyceae	Cosmarium	hornavanense	138.80	1107	0	0	0	0	0	0	0	0	12.1317	0	0	0	0	0.606586	0	0	0	6.32582	0	0	11.3518	0	0	0	0	0	0	0	0.17331	0	0	0	0	0.17331	0.606586	0	0	0	17.1577	0	0	0	1.12652
Plantae	Streptophyta	Conjugatophyceae	Cosmarium	impressulum	612-2	1108	0	0	0	0	0	0	0	0	14.5753	0	0	0	0	1.64093	0	0	0	2.3166	0	0	4.92278	0	0	0	0	0	0	0	0	0	0	0	0	0	0	0	0	0	14.1892	0	0	0	0
Plantae	Streptophyta	Conjugatophyceae	Cosmarium	laeve	25.97	1109	0	0	0	0	0	0	0	0	25.7	0	0	0	0	0	0	0	0	0	0	0	0	0	0	0	0	6.9	0	0	0	0	0	0	0	0	0	0	0	0	34.4	0	0	0	0
Plantae	Streptophyta	Conjugatophyceae	Cosmarium	margaritiferum	612-3	1110	0	0	0	0	0	0	0	0	14.4689	0	0	0	0	1.0989	0	0	0	7.23443	0	0	9.34066	0	0	0	0	0	0	0	0.457875	0	0	0	0	1.37363	0	0	0	0	32.4176	0	0	0	0.824176
Plantae	Streptophyta	Conjugatophyceae	Cosmarium	meneghinii	612-6	1111	0	0	0	0	0	0	0	0	16.8653	0	0	0	0	1.19157	0	0	0	2.19982	0	0	9.34922	0	0	0	0	0	0	0	0	0	1.09991	0	0	1.37489	0	0	0	0	12.1907	0	0	0	1.37489
Plantae	Streptophyta	Conjugatophyceae	Cosmarium	obtusatum	612-11	1112	0	0	0	0	0	0	0	0	13.913	0	0	0	0	1.73913	0.434783	0	0	10.4348	0.347826	0	14.087	0	0	0	0	0	0	0	0.26087	0	0	0	0	0	0.869565	0	0	0	15.3913	0	0	0	1.65217
Plantae	Streptophyta	Conjugatophyceae	Cosmarium	ovale	143.80	1113	0	0	0	0	0	0	0	0	21.2583	0	0	0	0	2.66921	0	0	0	2.47855	0	0	6.48236	2.09724	0	0	0	0	0	0	0	0	0	0	0	0	1.71592	0	0	0	9.2469	0	0	0	0
Plantae	Streptophyta	Conjugatophyceae	Cosmarium	praemorsum	612-13	1114	0	0	0	0	0	0	0	0	13.0604	0	0	0	0	1.85185	1.07212	0	0	3.21637	0	0	3.41131	0	0	0	0	0	0	0	0	0	0	0	0	0	0	0	0	0	10.9162	0	0	0	0
Plantae	Streptophyta	Conjugatophyceae	Cosmarium	pseudoholmii	15.87	1115	0	0	0	0	0	0	0	0	15.4686	0	0	0	0	0	0	0	0	0	0	0	10.828	0	0	0	0	0	0	0	0	0	0	0	0	0	0	0	0	0	9.28116	0	0	0	0
Plantae	Streptophyta	Conjugatophyceae	Cosmarium	punctulatum	139.80	1116	0	0	0	0	0	0	0	0	16.5319	0	0	0	0	0	0	0	0	1.43756	0	0	10.8715	0	0	0	0	0	0	0	0	0	0	0	0	0	0	0	0	0	1.79695	0	0	0	0
Plantae	Streptophyta	Conjugatophyceae	Cosmarium	reniforme	140.80	1117	0	0	0	0	0	0	0	0	15.6134	0	0	0	0	0	0	0	0	2.13755	0	0	7.71375	0	0	0	0	0	0	0	0	0	0	0	0	0	0	0	0	0	10.7807	0	0	0	0
Plantae	Streptophyta	Conjugatophyceae	Cosmarium	sphaeroideum	141.80	1118	0	0	0	0	0	0	0	0	12.5222	0	0	0	0	1.59858	0.888099	0	0	2.30906	0	0	12.6998	0	0	0	0	0	0	0	0	0	0	0	0	0	1.06572	0	0	0	10.0355	0	0	0	2.75311
Plantae	Streptophyta	Conjugatophyceae	Cosmarium	subcrenatum	142.80	1119	0	0	0	0	0	0	0	0	7.69962	0	0	0	0	0.760456	0	0	0	1.9962	0	0	5.03802	0	0	0	0	0	0	0	0	0	0	0	0	3.23194	0	0	0	0	47.7186	0	0	0	4.94297
Plantae	Streptophyta	Conjugatophyceae	Cosmarium	subprotumidum	22.97	1120	0	0	0	0	0	0	0	0	17.5627	0	0	0	0	1.07527	0	0	0	2.95699	0	0	11.1111	0	0	0	0	0	0	0	0	0	0	0	0	0	0.896057	0	0	0	10.0358	0	0	0	4.92832
Plantae	Streptophyta	Conjugatophyceae	Cosmarium	subtumidum	612-12	1121	0	0	0	0	0	0	0	0	25.6128	0	0	0	0	1.94421	0	0	0	1.69062	0	0	6.42434	0	0	0	0	0	0	0	0	0	0	0	0	0	0	0	0	0	18.0051	0	0	0	0
Plantae	Streptophyta	Conjugatophyceae	Cosmarium	turpinii	124.80	1122	0	0	0	0	0	0	0	0	21.5	0	0	0	0	2.3	0	0	0	2.5	0	0	0	0	0	0	0	5.6	0	0	0	0	0	0	0	2	0	0	0	0	22.6	0	0	0	0
Plantae	Streptophyta	Conjugatophyceae	Cosmocladium	constrictum	21.82	1123	0	0	0	0	0	0	0	0	14.4218	0	0	0	0	0	0	0	0	0	0	0	9.65986	0	0	0	0	0	0	0	0	0	0	0	0	0	0	0	0	0	6.39456	0	0	0	0
Plantae	Streptophyta	Conjugatophyceae	Cosmocladium	saxonicum	5.84	1124	0	0	0	0	0	0	0	0	24.2242	0	0	0	0	0	0	0	0	0	0	0	0	0	0	0	0	0	0	0	0	0	0	0	0	0	12.8128	0	0	0	37.3373	0	0	0	13.3133
Plantae	Streptophyta	Conjugatophyceae	Cylindrocystis	brebissonii	615-1	1125	0	0	0	0	0	0	0	0	11.9965	0	0	0	0	0	0	0	0	0	0	0	0	0	0	0	0	0	0	0	0	0	2.27671	0	0	0	23.9054	0	0	0	45.6217	0	0	0	0
Plantae	Streptophyta	Conjugatophyceae	Cylindrocystis	crassa	23.97	1126	0	0	0	0	0	0	0	0	19.3	0	0	0	0	0	0	0	0	0	0	0	0	0	0	0	0	0	0	0	0	0	0	0	0	16.4	0	0	0	0	25.5	0	0	0	0
Plantae	Streptophyta	Conjugatophyceae	Desmidium	grevillii	637-1a	1127	0	0	0	0	0	0	0	0	27.5056	0	0	0	0	0	0	0	0	4.45434	0	0	0	0	0	0	0	0	0	0	0	0	0	0	0	10.245	0	0	0	0	45.1002	0	0	0	0
Plantae	Streptophyta	Conjugatophyceae	Desmidium	swartzii	144.80	1128	0	0	0	0	0	0	0	0	6.74847	0	0	0	0	0	0	0	0	0	0	0	0	0	0	0	0	0	0	0	0	0	0	0	0	0	0	0	0	0	8.71166	0	0	0	0
Plantae	Streptophyta	Conjugatophyceae	Euastrum	didelta	145.80	1129	0	0	0	0	0	0	0	0	20.6	0	0	1.5	0	1.1	0	0	0	2.5	0	0	0	0	0	0	0	5.6	0	0	0	0	0	0	0	23.9	0	0	0	0	22.6	0	0	0	0
Plantae	Streptophyta	Conjugatophyceae	Euastrum	oblongum	147.80	1130	0	0	0	0	0	0	0	0	17.5	0	0	0	0	1.8	0	0	0	2.4	0	0	0	0	0	0	0	2.6	0	0	0	0	0	0	0	15.2	1	0	0	0	40.5	0	0	0	0
Plantae	Streptophyta	Conjugatophyceae	Euastrum	verrucosum	18.83	1131	0	0	0	0	0	0	0	0	15.5274	0	0	0	0	0	0	0	0	6.83544	0	0	3.88186	0	0	0	0	0	0	0	0	0	0	0	0	0	0	0	0	0	35.5274	0	0	0	2.44726
Plantae	Streptophyta	Conjugatophyceae	Genicularia	spiroteniae	54.86	1132	0	0	0	0	0	0	0	0	43.6314	0	0	0	0	0	0	0	0	0	0	0	8.46883	0	0	0	0	0	0	0	0	0	0	0	0	0	0	0	0	0	15.5827	0	0	0	0
Plantae	Streptophyta	Conjugatophyceae	Gonatozygon	monotaenium	149.80	1133	0	0	0	0	0	0	0	0	15.6193	0	0	0	0	0	0	0	0	0	0	0	0	0	0	0	0	0	0	0	0	0	0	0	0	0	0	0	0	0	0	0	0	0	0
Plantae	Streptophyta	Conjugatophyceae	Heimansia	pusilla	27.99	1134	0	0	0	0	0	0	0	0	13.7283	0	0	0	0	0	0	0	0	0	0	0	9.1763	0	0	0	0	0	0	0	0	0	0	0	0	0	0	0	0	0	5.8526	0	0	0	0
Plantae	Streptophyta	Conjugatophyceae	Hyalotheca	dissiliens	384-2	1135	0	0	0	0	0	0	0	0	37.7088	0	0	0	0	0	0	0	0	0	0	0	0	0	0	0	0	0	0	0	0	0	0	0	0	0	0	0	0	0	21.957	0	0	0	0
Plantae	Streptophyta	Conjugatophyceae	Hyalotheca	mucosa	24.97	1136	0	0	0	0	0	0	0	0	25.5	0	0	0	0	0	0	0	0	0	0	0	0	0	0	0	0	0	0	0	0	0	0	0	0	0	0	0	0	0	36	0	0	0	0
Plantae	Streptophyta	Conjugatophyceae	Mesotaenium	caldariorum	150.80	1137	0	0	0	0	0	0	0	0	16.7724	0	0	0	0	0	0	0	0	7.34361	0	0	8.52221	0	0	0	0	0	0	0	0	0	0	0	0	3.62647	0	0	0	0	26.1106	0	0	0	0
Plantae	Streptophyta	Conjugatophyceae	Mesotaenium	endlicherianum	12.97	1138	0	0	0	0	0	0	0	0	15.0087	0	0	0	0	0	0	0	0	12.3909	0	0	5.06108	0	0	0	0	0	0	0	0	0	0	0	0	2.1815	0	0	0	0	35.6021	0	0	0	0
Plantae	Streptophyta	Conjugatophyceae	Micrasterias	americana	151.80	1139	0	0	0	0	0	0	0	0	25.7407	0	0	0	0	0	0	0	0	0	0	0	0	0	0	0	0	0	0	0	0	0	0	0	0	0	0	0	0	0	0	0	0	0	0
Plantae	Streptophyta	Conjugatophyceae	Micrasterias	ceratofera	21.97	1140	0	0	0	0	0	0	0	0	22.3	0	0	0	0	2.6	0	0	0	4.5	0	0	0	0	0	0	0	2.3	0	0	6.2	0	0	0	0	0	0	0	0	0	21.2	0	0	0	0
Plantae	Streptophyta	Conjugatophyceae	Micrasterias	crux-melitensis	153.80	1141	0	0	0	0	0	0	0	0	24.2195	0	0	0	0	0	0	0	0	0	0	0	2.17597	5.96026	0	0	0	0	0	0	0	0	0	0	0	3.8789	0	0	0	0	14.6641	0	0	0	0
Plantae	Streptophyta	Conjugatophyceae	Micrasterias	fimbriata	162.80	1142	0	0	0	0	0	0	0	0	16.5489	0	0	0	0	3.63269	0	0	0	3.93542	0	0	0	0	0	0	0	6.65994	0	0	0	0	1.41271	0	0	5.65086	2.62361	0	0	0	24.0161	0	0	0	5.24723
Plantae	Streptophyta	Conjugatophyceae	Micrasterias	laticeps	156.80	1143	0	0	0	0	0	0	0	0	23.3636	0	0	0	0	0	0	0	0	0	0	0	0	8.27273	0	0	0	0	0	0	0	0	0	0	0	0	0	0	0	0	14	0	0	0	0
Plantae	Streptophyta	Conjugatophyceae	Micrasterias	muricata	157.80	1144	0	0	0	0	0	0	0	0	28.5866	0	0	0	0	0	0	0	0	6.26993	0	0	0	0	0	0	0	9.35175	0	0	0	0	0	0	0	0	0	0	0	0	29.6493	0	0	0	0
Plantae	Streptophyta	Conjugatophyceae	Micrasterias	novae-terrae	158.80	1145	0	0	0	0	0	0	0	0	16.3636	0	0	0	0	1.33971	0	0	0	1.24402	0	0	2.20096	10.8134	0	0	0	0	0	0	0	0	0	0	0	2.20096	0	0	0	0	12.0574	0	0	0	0
Plantae	Streptophyta	Conjugatophyceae	Micrasterias	pinnatifida	160.80	1146	0	0	0	0	0	0	0	0	18.3391	0	0	0	0	1.21107	0	0	0	1.12457	0	0	0	11.0727	0	0	0	0	0	0	0	0	0	0	0	0	0	0	0	0	9.34256	0	0	0	0
Plantae	Streptophyta	Conjugatophyceae	Micrasterias	radiata	161.80	1147	0	0	0	0	0	0	0	0	12.7373	0	0	0	0	1.66139	0	0	0	0	0	0	0	9.01899	0	0	0	0	0	0	0	0	0	0	0	2.05696	1.58228	0	0	0	5.06329	0	0	0	0
Plantae	Streptophyta	Conjugatophyceae	Micrasterias	rotata	649-7	1148	0	0	0	0	0	0	0	0	22.3	0	0	0	0	0	0	0	0	5.3	0	0	0	0	0	0	0	8.2	0	0	0	0	0	0	0	0	0	0	0	0	34.3	0	0	0	0
Plantae	Streptophyta	Conjugatophyceae	Micrasterias	thomasiana	649-1b	1149	0	0	0	0	0	0	0	0	18.1	0	0	0	0	0	0	0	0	7	0	0	0	0	0	0	0	9.7	0	0	0	0	0	0	0	3.7	0	0	0	0	24.4	0	0	0	0
Plantae	Streptophyta	Conjugatophyceae	Micrasterias	torreyi	163.80	1150	0	0	0	0	0	0	0	0	21.4	0	0	0	0	0	0	0	0	5.1	0	0	0	0	0	0	0	9.3	0	0	0	0	0	0	0	0	0	0	0	0	27.1	0	0	0	0
Plantae	Streptophyta	Conjugatophyceae	Micrasterias	truncata	19.98	1151	0	0	0	0	0	0	0	0	9.95608	0	0	0	0	2.04978	0	0	0	3.14788	0	0	3.66032	3.58712	0	0	0	0	0	0	0	0	0	0	0	0	0	0	0	0	34.041	0	0	0	2.04978
Plantae	Streptophyta	Conjugatophyceae	Mougeotia	scalaris	164.80	1152	0	0	0	0	0	0	0	0	13.5522	0	0	0	0	1.09428	0	0	0	7.65993	0	0	7.40741	0	0	0	0	0	0	0	0	0	0	0	0	5.05051	0	0	0	0	27.862	0	0	0	1.17845
Plantae	Streptophyta	Conjugatophyceae	Mougeotia	sp.	650-1	1153	0	0	0	0	0	0	0	0	14.1981	0	0	0	0	1.13935	0	0	0	7.80018	0	0	7.09904	0	0	0	0	0	0	0	0	0	0	0	0	4.99562	0	0	0	0	28.4838	0	0	0	1.22699
Plantae	Streptophyta	Conjugatophyceae	Netrium	digitus	652-1	1154	0	0	0	0	0	0	0	0	19.5	0	0	0	0	0	0	0	0	2.5	0	0	0	0	0	0	0	5	0	0	0	0	0	0	0	8.9	0	0	0	0	38.3	0	0	0	4.2
Plantae	Streptophyta	Conjugatophyceae	Netrium	interruptum	60.81	1155	0	0	0	0	0	0	0	0	13.4294	0	0	0	0	0	0	0	0	6.82853	0	0	5.2352	0	0	0	0	0	0	0	0	0	0	0	0	0	0	0	0	0	31.6388	0	0	0	0
Plantae	Streptophyta	Conjugatophyceae	Onychonema	laeve	1.93	1156	0	0	0	0	0	0	0	0	20.6072	0	0	0	0	0.551978	0	0	0	0.643974	0	0	1.83993	0	0	0	0	0	0	0	0	0	1.56394	0	0	5.33579	0	0	0	0	40.5704	0	0	0	0.551978
Plantae	Streptophyta	Conjugatophyceae	Penium	margaritaceum	22.82	1157	0.827301	0	0	0	0	0	0	0	29.2658	0	0	0	0	1.86143	1.24095	0	0	1.55119	0	0	9.72079	0	0	0	0	0	0	0	0	0	0	0	0	0	0	0	0	0	2.79214	0	0	0	0.930714
Plantae	Streptophyta	Conjugatophyceae	Phymatodocis	nordstedtiana	47.89	1158	0	0	0	0	0	0	0.403226	0	14.9194	0	0	0	0	0.302419	0.504032	0	0	1.71371	0.302419	0	0.504032	0	0	0	0	1.00806	0	0	0.604839	0	3.125	0	0	10.6855	3.42742	0	0	0	39.2137	0	0	0	0.806452
Plantae	Streptophyta	Conjugatophyceae	Pleurotaenium	coronatum	165.80	1159	2.47312	0	0	0	0	0	0	0	28.9247	0	0	0	0	4.62366	0	0	0	2.90323	0	0	12.043	0	0	0	0	0	0	0	0	0	0	0	0	4.62366	0	0	0	0	11.6129	0	0	0	0
Plantae	Streptophyta	Conjugatophyceae	Pleurotaenium	ehrenbergii	13.98	1160	0.309598	0	0	0	0	0	0	0	12.3839	0	0	0	0	0.412797	0.206398	0	0	3.09598	0	0	6.08875	0.206398	0	0	0	0	0	0	0	0	0	0	0	1.44479	1.44479	0	0	0	53.5604	0	0	0	2.47678
Plantae	Streptophyta	Conjugatophyceae	Pleurotaenium	kayei	19.97	1161	0	0	0	0	0	0	0	0	35.035	0	0	0	0	0	0	0	0	2.1021	0	0	0	0	0	0	0	4.2042	0	0	0	0	1.7017	0	0	8.60861	0	0	0	0	31.9319	0	0	0	2.1021
Plantae	Streptophyta	Conjugatophyceae	Pleurotaenium	nodosum	167.80	1162	0	0	0	0	0	0	10.8	0	27.5	0	0	0	0	0	0	0	0	0	0	0	0	0	0	0	0	6.5	0	0	0	0	0	0	0	8.2	0	0	0	0	25.8	0	0	0	0
Plantae	Streptophyta	Conjugatophyceae	Pleurotaenium	nodulosum	88.81	1163	0	0	0	0	0	0	0	0	16.6166	0	0	0	0	2.4024	0	0	0	2.5025	0	0	0	0	0	0	0	5.70571	0	0	0	0	0	0	0	5.60561	1.5015	0	0	0	41.5415	0	0	0	1.6016
Plantae	Streptophyta	Conjugatophyceae	Pleurotaenium	trabeculae	664-2	1164	0	0	0	0	0	0	0	0	26.7477	0	0	0	0	2.22898	0	0	0	2.73556	0	0	5.77508	0	0	0	0	0	0	0	0	0	0	0	0	2.63425	1.01317	0	0	0	33.9412	0	0	0	1.11449
Plantae	Streptophyta	Conjugatophyceae	Sphaerozosma	granulatum	39.83	1165	0	0	0	0	0	0	0	0	34.6523	0	0	0	0	8.27338	0	0	0	0	0	0	0	0	0	0	0	0	0	0	0	0	0	0	0	6.59472	19.5444	0	0	0	16.4269	0	0	0	0
Plantae	Streptophyta	Conjugatophyceae	Spirogyra	sp.	170.80	1166	0	0	0	0	0	0	0	0	27.7419	0	0	0	0	0	0	0	0	0	0	0	12.5806	0	0	0	0	0	0	0	0	0	3.11828	0	0	7.84946	0	0	0	0	13.871	0	0	0	0
Plantae	Streptophyta	Conjugatophyceae	Spondylosium	planum	41.81	1167	0	0	0	0	0	0	0	0	15.5119	0	0	1.75801	0	1.24095	1.44778	0	0	9.61737	0	0	8.68666	0	0	0	0	0	0	0	0	0	0	0	0	1.55119	6.10134	0	0	0	19.8552	0	0	0	2.37849
Plantae	Streptophyta	Conjugatophyceae	Staurastrum	anatinum	12.98	1168	0	0	0	0	0	0	0	0	15.0802	0	0	0	0	1.92513	3.42246	0	0	1.92513	0	0	11.6578	0	0	0	0	0	0	0	0	0	0	0	0	2.03209	3.74332	0	0	0	7.37968	0	0	0	0
Plantae	Streptophyta	Conjugatophyceae	Staurastrum	arctiscon	51.88	1169	0	0	0	0	0	0	2.2977	0	24.7752	0	0	0	0	2.8971	0	0	0	2.4975	0	0	4.995	0	0	0	0	5.79421	0	0	0	0	0	0	0	4.995	2.8971	0	0	0	14.8851	0	0	0	0
Plantae	Streptophyta	Conjugatophyceae	Staurastrum	boreale	4.94	1170	0	0	0	0	0	0	0	0	17.8821	0	0	0	0	3.2967	0	0	0	0	0	0	0	0	0	0	0	10.5894	0	0	0	0	0	0	0	3.4965	0	0	0	0	21.2787	0	0	0	0
Plantae	Streptophyta	Conjugatophyceae	Staurastrum	cingulum	40.83	1171	1.41414	0	0	0	0	0	0	0	16.7677	0	0	0	0	0	0	0	0	0.909091	0	0	5.85859	0	0	0	0	0	0	0	0	0	0.909091	0	0	6.76768	1.21212	0	0	0	29.3939	0	0	0	3.73737
Plantae	Streptophyta	Conjugatophyceae	Staurastrum	furcigerum	42.86	1172	0	0	0	0	0	0	0	0	19.4942	0	0	0	0	15.49	0	0	0	0	0	0	4.63646	0	0	0	0	0	0	0	0	0	10.2213	0	0	3.05585	0	0	0	0	28.451	0	0	0	0
Plantae	Streptophyta	Conjugatophyceae	Staurastrum	ophiura	14.98	1173	0	0	0	0	0	0	0	0	10.574	0	0	0	0	2.71903	0	0	0	4.83384	0	0	8.76133	0	0	0	0	0	0	0	0	0	1.10775	0	0	3.42397	0.704935	0	0	0	31.1178	0	0	0	5.33736
Plantae	Streptophyta	Conjugatophyceae	Staurastrum	pingue	5.94	1174	0.6	0	0	0	0	0	0	0	17.1	0	0	0	0	1.2	0	0	0	2.7	0	0	9.8	0	0	0	0	7.3	0	0	0	0	0.5	0	0	4.2	0.5	0	0	0	23.5	0	0	0	0.7
Plantae	Streptophyta	Conjugatophyceae	Staurastrum	pseudotetracerum	6.94	1175	0	0	0	0	0	0	0	0	16.8	0	0	0	0	1.1	0	0	0	2.9	0	0	8.3	0	0	0	0	7.5	0	0	0	0	0.5	0	0	4.3	0	0	0	0	25.4	0	0	0	1
Plantae	Streptophyta	Conjugatophyceae	Staurastrum	punctulatum	19.83	1176	0	0	0	0	0	0	0	0	16.8196	0	0	0	0	0.509684	1.1213	0	0	6.21814	0	0	13.6595	0.407747	0	0	0	0	0	0	0	0	0.917431	0	0	2.75229	0	0	0	0	19.1641	0	0	0	0
Plantae	Streptophyta	Conjugatophyceae	Staurastrum	tetracerum	7.94	1177	0	0	0	0	0	0	1	0	14.8	0	0	0.7	0	0.6	0	0	0	3.8	0	0	2.5	0	0	0	0	4	0	0	0	0	0	0	0	8.1	0	0	0	0	37.2	0	0	0	3.4
Plantae	Streptophyta	Conjugatophyceae	Staurodesmus	dejectus	25.91	1178	0	0	0	0	0	0	0	0	20.979	0	0	0	0	1.3986	0	0	0	1.2987	0	0	0	0	0	0	0	12.7872	0	0	0	0	0.999001	0	0	0.999001	1.0989	0	0	0	20.4795	0	0	0	0
Plantae	Streptophyta	Conjugatophyceae	Teilingia	granulata	25.88	1179	0	0	0	0	0	0	0	0	10.7456	0	0	0	0	0	0	0	0	3.94737	0	0	6.57895	3.72807	0	0	0	0	0	0	0	0	2.52193	0	0	0	0	0	0	0	14.5833	0	0	0	0
Plantae	Streptophyta	Conjugatophyceae	Triploceras	gracile	24.82	1180	0	0	0	0	0	0	0	0	20.2	0	0	0	0	0	0	0	0	0	0	0	0	0	0	0	0	6	0	0	7.5	0	0	0	0	4.4	0	0	0	0	11.7	0	0	0	0
Plantae	Streptophyta	Conjugatophyceae	Xanthidium	antilopaeum	174.80	1181	0	0	0	0	0	0	3.1031	0	21.5215	0	0	0	0	0	0	0	0	5.60561	0	0	0	0	0	0	0	5.00501	0	0	0	0	0	0	0	5.60561	0	0	0	0	40.04	0	0	0	0
Plantae	Streptophyta	Conjugatophyceae	Xanthidium	canadense	53.88	1182	0	0	0	0	0	0	1.4014	0	31.2312	0	0	0	0	0	0	0	0	2.1021	0	0	0	0	0	0	0	3.6036	0	0	0	0	2.7027	0	0	18.9189	0	0	0	0	26.5265	0	0	0	0
Plantae	Streptophyta	Conjugatophyceae	Xanthidium	cristatum	173.80	1183	0	0	0	0	0	0	5.30531	0	28.6286	0	0	0	0	0	0	0	0	0	0	0	0	0	0	0	0	6.60661	0	0	0	0	0	0	0	0	0	0	0	0	21.021	0	0	0	0
Plantae	Streptophyta	Conjugatophyceae	Zygnema	circumcarinatum	698-1a	1184	0	0	0	0	0	0	0	0	19.9536	0	0	0	0	2.66821	3.13225	0	0	2.20418	0	0	2.08817	0	0	0	0	0	0	0	0	0	0	0	0	13.9211	4.75638	0	0	0	20.7657	0	0	0	0
Plantae	Streptophyta	Conjugatophyceae	Zygnema	cylindricum	698-2	1185	0	0	0	0	0	0	0	0	10.8696	0	0	0.828157	0	1.13872	1.13872	0	0	2.69151	0	0	3.31263	0	0	0	0	0	0	0	0	0	0	0	0	27.3292	1.65631	0	0	0	22.8778	0	0	0	0
Plantae	Streptophyta	Conjugatophyceae	Zygnema	peliosporum	698-3a	1186	0	0	0	0	0	0	0	0	14.2857	0	0	0	0	0	0	0	0	5.11727	0	0	7.46269	0	0	0	0	0	0	0	0	0	0	0	0	9.59488	4.58422	0	0	0	19.2964	0	0	0	0
Plantae	Streptophyta	Conjugatophyceae	Zygnema	pseudogedeanum	38.96	1187	0	0	0	0	0	0	0	0	17.0535	0	0	0	0	0	0	0	0	2.82543	0	0	1.71544	0	0	0	0	0	0	0	0	0	0	0	0	25.1261	0	0	0	0	34.6115	0	0	0	2.01816
Plantae	Streptophyta	Conjugatophyceae	Zygnema	sp.	698-4	1188	0	0	0	0	0	0	0	0	23.6025	0	0	0	0	0.931677	0.414079	0	0	0	0	0	1.44928	2.89855	0	0	0	0	0	0	0	0	0.621118	0	0	1.96687	10.0414	0	0	0	17.5983	0	0	0	0
Plantae	Streptophyta	Klebsormidiophyceae	Fottea	pyrenoidosa	1.88	1189	0	0	0	0	0	0	0	0	15.0407	0	0	0	0	0	0	0	0	1.21951	0	0	0	1.72764	0	0	0	0	0	0	0	0	0	0	0	20.4268	0	0	0	0	41.0569	0	0	0	0
Plantae	Streptophyta	Klebsormidiophyceae	Interfilum	paradoxum	4.85	1190	0	0	0	0	0	0	0	0	0	0	0	0	0	0	0	0	0	0	0	0	0	0	0	0	0	0	0	0	0	0	0	0	0	0	0	0	0	0	58.2	0	0	0	0
Plantae	Streptophyta	Klebsormidiophyceae	Interfilum	paradoxum	338-1	1191	0	0	0	0	0	0	0	0	11.4114	0	0	0	0	0	0	0	0	17.5175	0	0	0	0	0	0	0	0	0	0	0	0	0	0	0	0	0	0	0	0	34.7347	0	0	0	0
Plantae	Streptophyta	Klebsormidiophyceae	Klebsormidium	flaccidum	335-7	1192	0	0	0	0	0	0	0	0	26.7267	0	0	0	0	0	0	0	0	0	0	0	0	0	0	0	0	0	0	0	0	0	0	0	0	0	0	0	0	0	36.1361	0	0	0	0
Plantae	Streptophyta	Klebsormidiophyceae	Klebsormidium	sp.	2129	1193	0.424628	0	0	0	1.16773	0	0	0	16.5605	0	0	0	0	7.85563	0	0	0	4.67091	0	0	0	0	0	0	0	0	0	0	0	0	0.849257	0	0	3.50318	0	0	0	0	52.5478	0	0	0	2.2293
Plantae	Streptophyta	Klebsormidiophyceae	Klebsormidium	bilatum	5.96	1194	0	0	0	0	0	0	0	0	9.93266	0	0	0	0	0	0	0	0	5.38721	0	0	0	5.21886	0	0	0	0	0	0	0	0	0	0	0	0	0	0	0	0	15.8249	0	0	0	2.86195
Plantae	Streptophyta	Klebsormidiophyceae	Klebsormidium	crenulatum	6.96	1195	0	0	0	0	0	0	0	0	11.6487	0	0	0	0	0	0	0	0	0	0	0	6.54122	0	0	0	0	0	0	0	0	0	0	0	0	4.92832	0	0	0	0	10.3943	0	0	0	0
Plantae	Streptophyta	Klebsormidiophyceae	Klebsormidium	elegans	7.96	1196	0	0	0	0	0	0	0	0	18.2909	0	0	0	0	0	0	0	0	5.92204	0	0	0	0	0	0	0	0	0	0	0	0	0	0	0	0	0	0	0	0	25.0375	0	0	0	0
Plantae	Streptophyta	Klebsormidiophyceae	Klebsormidium	flaccidum	38.91	1197	0	0	0	0	0	0	0	0	13.6	0	0	0	0	0	0	0	0	4.8	0	0	0	0	0	0	0	0	0	0	0	0	0	0	0	0	0	0	0	0	35.2	0	0	0	0
Plantae	Streptophyta	Klebsormidiophyceae	Klebsormidium	fluitans	9.96	1198	0	0	0	0	0	0	0	0	9.66312	0	0	0	0	2.21631	0	0	0	4.16667	0	0	0	7.0922	0	0	0	0	0	0	0	0	0	0	0	0	0	0	0	0	11.4362	0	0	0	2.48227
Plantae	Streptophyta	Klebsormidiophyceae	Klebsormidium	mucosum	8.96	1199	0	0	0	0	0	0	0	0	12.4031	0	0	0	0	2.06718	0	0	0	6.45995	0	0	0	9.13006	0	0	0	0	0	0	0	0	0	0	0	0	0	0	0	0	13.9535	0	0	0	0
Plantae	Streptophyta	Klebsormidiophyceae	Klebsormidium	nitens	335-2b	1200	0	0	0	0	0	0	0	0	13.2518	0	0	0	0	0	0	0	0	5.30071	0	0	0	0	0	0	0	0	0	0	0	0	0	0	0	0	0	0	0	0	35.3721	0	0	0	0
Plantae	Streptophyta	Klebsormidiophyceae	Klebsormidium	subtilissimum	384-1	1201	0	0	0	0	0	0	0	0	20.1	0	0	0	0	0	0	0	0	0	0	0	0	11.1	0	0	0	0	0	0	0	0	0	0	0	0	0	0	0	0	3.2	0	0	0	0
Plantae	Streptophyta	Klebsormidiophyceae	Microspora	stagnorum	51.86	1202	0	0	0	0	0	0	0	0	16.4498	0	0	0	0	0	0	0	0	0	0	0	0	21.9331	0	0	0	0	0	0	0	0	0	0	0	0	0	0	0	0	20.2602	0	0	0	0
Plantae	Streptophyta	Mesostigmatophyceae	Chaetosphaeridium	globosum	26.98	1203	0	0	0	0	0	0	0	0	20.6682	0	0	0	0	0	0	0	0	0	0	0	0	0	0	0	0	0	0	0	0	0	0	0	0	5.67211	0	0	0	0	29.9145	0	0	0	0
Plantae	Streptophyta	Mesostigmatophyceae	Mesostigma	viride	50-1	1204	1.6129	0	0	0	0	0	0	0	9.24731	0	0	2.47312	0	2.04301	0	0	0	0	0	0	0	0	1.39785	0	0	0	0	0	0	0	1.07527	0	0	2.90323	26.129	0	0	0	4.83871	0	0	0	0
[truncated: 39 more columns]
